# Supplementary material for: FAM83A is a potential biomarker for breast cancer initiation
Source: Biomark Res. 2022 Feb 19;10:8. doi: 10.1186/s40364-022-00353-9 (PMC8858535; doi:10.1186/s40364-022-00353-9)
Supplement: Supplementary file 1 — Additional file 1. It includes subjects demographics and raw data in form of tables. [file 40364_2022_353_MOESM1_ESM.xlsx]

## Sheet: FAM83A_PT_ok
				Positivity	H-score	TMA#		TMA#	barcode	category
K102685		Epitheilial	+/-	0.101081	13.7204	1		1	K102685	Paired, 14.5%
K104872		Stroma	Neg	0.0582072	8.51633	1		1	K104872
K104349		Rim				1		1	K104349	Paired, 14.4%
K104602		Torn				1		1	K104602
K104326		Torn				1		1	K104326	Paired. 17.10%
K104857		Stroma	Neg	0.0620942	9.04854	1		1	K104857
K104444		Epitheilial	Neg	0.0908123	13.126	1		1	K104444	Paired, 14.6%
K104683		Epitheilial	+/-	0.115708	16.6849	1		1	K104683
K104676		Missing				1		1	K104676	Paired, 16.20%
K104367		Missing				1		1	K104367
K102424		Epitheilial	+/-	0.0999937	13.0743	1		1	K102424	Paired, 28.7%
K104820		Epitheilial	1	0.221706	27.3981	1		1	K104820
K104330		Fat				1		1	K104330	Paired, 18.9%
K104971		Epitheilial	+/-	0.135119	20.6941	1		1	K104971
K104879		Epitheilial	+/-	0.0621462	8.52564	1		1	K104879	Paired. 32.10%
K105065		Fat				1		1	K105065
K102591		Epitheilial	1	0.191603	16.6849	1		1	K102591	Paired, 16.8%
K108400	Pax Gene	Epitheilial	3	0.321098	51.9286	1		1	K108400
K102595		Stroma	Neg	0.0279164	4.316	1		1	K102595	Paired, 18.20%
K108414	Pax Gene	Epitheilial	3	0.587915	103.161	1		1	K108414
K104250		Epitheilial	+/-	0.0706525	9.98624	1		1	K104250	Paired. 12.70%
K104512		Epitheilial	+/-	0.0970168	11.8082	1		1	K104512
K103104		Torn				1		1	K103104	Paired, 13.90%
K105198		Epitheilial	3	0.317429	55.89	1		1	K105198
K102576		Epitheilial	2	0.219338	35.2769	1		1	K102576	Paired, 21%
K108009	Pax Gene	Stroma	Torn			1		1	K108009
K104334		Fat				1		1	K104334	Paired
K104973		Stroma/Fat				1		1	K104973
K104840		Skel Muscle	Neg			1		1	K104840	Paired,25.4%
K107658	Pax Gene	Torn				1		1	K107658
K105964		Fat				1		1	K105964	Paired
K109064	Pax Gene	Fat				1		1	K109064
K108591	Pax Gene	Epitheilial	3	0.406081	65.081	1		1	K108591	Paired,28.8%
K109136	Pax Gene	Fat				1		1	K109136
K106751		Torn				1		1	K106751	Paired
K109143	Pax Gene	Missing				1		1	K109143
K104271		Epitheilial	3	0.426805	73.5775	1		1	K104271	Paired, 11.5%
K109055	Pax Gene	Fat				1		1	K109055
K106817		Epitheilial	Torn			1		1	K106817	Paired
K109051	Pax Gene	Fat				1		1	K109051
K106820		Rim				1		1	K106820	Paired
K109127	Pax Gene	Fat				1		1	K109127
K104493		Epitheilial	2	0.557173	115.534	1		1	K104493	Paired, 0.2%
K109011	Pax Gene	Stroma	+/-	0.137515	22.2888	1		1	K109011
K104974		Epitheilial	3	0.323502	58.0654	1		1	K104974	Paired, 30.4%
K106657		Torn				1		1	K106657
K106199		Torn				1		1	K106199	Paired, 9.5%
K108919	Pax Gene	Fat				1		1	K108919
K105076		Epitheilial	3	0.370396	71.0482	1		1	K105076	Paired 31.2%
K108838	Pax Gene	Epitheilial	3	0.433655	78.9243	1		1	K108838
K107070	Pax Gene	Stroma	+/-	0.196592	33.5404	1		1	K107070	Paired 9%
K107216	Pax Gene	Stroma/Fat	+/-	0.201295	30.8797	1		1	K107216
K105913		Torn				1		1	K105913	Paired 13.32%
K108874	Pax Gene	Hemorrhage				1		1	K108874
K105720		Epitheilial	2	0.428017	85.076	1		1	K105720	Paired, 22.4%
K107140	Pax Gene	Epitheilial	2	0.442959	70.2418	1		1	K107140
K105717		Epitheilial	3	0.488606	86.2594	1		1	K105717	Paired, 31.5%
K107868	Pax Gene	Epitheilial	3	0.774586	124.61	1		1	K107868
K107672		Epitheilial	3	0.496383	82.4163	1		1	K107672	Paired, 25.5
K108512	Pax Gene	Epitheilial	3	0.835448	135.997	1		1	K108512
K106525		Stroma	Torn			1		1	K106525	Paired 11.5%
K107439	Pax Gene	Stroma/Fat				1		1	K107439
K106643		Epitheilial	3	0.45075	89.3338	1		1	K106643	Paired, 19.6%
K106756		Torn				1		1	K106756
K106798		Epitheilial	3	0.389244	69.8669	1		1	K106798	Paired 21.2%
K108879	Pax Gene	Stroma/Fat	1	0.280462	42.8562	1		1	K108879
K106716		Torn				1		1	K106716	Paired 38.6%
K107359	Pax Gene	Stroma/Fat	1	0.255934	37.9649	1		1	K107359
K106983		Epitheilial	3	0.435981	71.1312	1		1	K106983	Paired 20.20%
K107641	Pax Gene	Stroma	2	0.313101	48.9871	1		1	K107641
K105650		Stroma/Fat				1		1	K105650	Paired 12.4%
K107172	Pax Gene	Fat				1		1	K107172
K107896	Pax Gene	Epitheilial	3	0.365612	61.1958	1		1	K107896	Paired, 12.5%
K108542	Pax Gene	Epitheilial	3	0.727093	116.266	1		1	K108542
K106641		Torn				1		1	K106641	Paired 66.4%
K109107	Pax Gene	Fat				1		1	K109107
K106669		Torn				2		2	K106669	6.8
K104899		Torn				2		2	K104899	9.5
K106609		Torn				2		2	K106609	9.6
K102483		Epitheilial	1	0.159869	26.0432	2		2	K102483	10.4
K102465		Stroma/Fat				2		2	K102465	11.3
K106624		Epitheilial	2	0.431732	90.8775	2		2	K106624	12.8
K104988		Torn				2		2	K104988	13.4
K104993		Missing				2		2	K104993	13.7
K105228		Torn				2		2	K105228	13.7
K104304		Missing				2		2	K104304	13.7
K104171		Torn				2		2	K104171	14.5
K106557		Epitheilial	+/-	0.0828988	12.9212	2		2	K106557	14.6
K104968		Fat				2		2	K104968	14.7
K104287		Fat				2		2	K104287	14.9
K104977		Epitheilial	3	0.314624	55.5876	2		2	K104977	15
K104285		Epitheilial	2	0.2807	48.2415	2		2	K104285	15.1
K104307		Torn				2		2	K104307	15.3
K104247		Torn				2		2	K104247	15.3
K105469		Epitheilial	1	0.186753	30.8765	2		2	K105469	15.3
K105790		Epitheilial	3	0.31798	61.765	2		2	K105790	15.3
K104970		Epitheilial	3	0.485738	91.0955	2		2	K104970	15.6
K106055		Torn				2		2	K106055	15.6
K104283		Torn				2		2	K104283	15.7
K104181		Fat				2		2	K104181	15.9
K104665		Epitheilial	2	0.510513	94.5332	2		2	K104665	16
K104210		Torn				2		2	K104210	16
K104650		Torn				2		2	K104650	16
K107941	Pax Gene	Epitheilial	3	0.379644	60.7979	2		2	K107941	16
K104981		Fat				2		2	K104981	16.3
K105292		Fat				2		2	K105292	16.3
K104992		Fat				2		2	K104992	16.5
K108523	Pax Gene	Epitheilial	3	0.692636	126.496	2		2	K108523	16.6
K104838		Torn				2		2	K104838	16.6
K104967		Epitheilial	3	0.340702	60.0876	2		2	K104967	16.7
K104276		Epitheilial	1	0.12748	21.3748	2		2	K104276	16.7
K104308		Epitheilial	3	0.309086	53.4494	2		2	K104308	17.3
K104305		Epitheilial	3	0.517528	98.0538	2		2	K104305	17.3
K104994		Torn				2		2	K104994	17.8
K104306		Torn				2		2	K104306	17.8
K104289		Torn				2		2	K104289	18.6
K104959		Missing				2		2	K104959	20.7
K104146		Epitheilial	3	0.41804	76.4321	2		2	K104146	21.2
K107312	Pax Gene	Missing				2		2	K107312	21.4
K107949	Pax Gene	Epitheilial	3	0.318141	56.3296	2		2	K107949	21.6
K105262		Epitheilial	3	0.48229	92.8636	2		2	K105262	21.7
K102469		Torn				2		2	K102469	21.9
K106040		Torn				2		2	K106040	22.7
K104288		Missing				2		2	K104288	23.1
K105273		Fat				2		2	K105273	23.1
K106038		Torn				2		2	K106038	23.3
K104893		Torn				2		2	K104893	23.8
K105121		Torn				2		2	K105121	24.1
K105470		Epitheilial	3	0.566997	115.469	2		2	K105470	24.2
K106037		Epitheilial	3	0.491197	95.168	2		2	K106037	24.2
K105981		Epitheilial	2	0.427904	75.6263	2		2	K105981	24.2
K105511		Torn				2		2	K105511	24.3
K107928	Pax Gene	Torn				2		2	K107928	24.4
K104174		Torn				2		2	K104174	24.7
K104152		Torn				2		2	K104152	25
K106008		Torn				2		2	K106008	25.4
K106135		Torn				2		2	K106135	25.6
K104966		Missing				2		2	K104966	25.7
K104658		Torn				2		2	K104658	26.6
K104880		Torn				2		2	K104880	26.8
K104310		Epitheilial	2	0.221643	35.4024	2		2	K104310	27.6
K106060		Torn				2		2	K106060	27.7
K104862		Epitheilial	2	0.192159	29.8024	2		2	K104862	27.8
K104176		Torn				2		2	K104176	28.4
K106980		Epitheilial	3	0.449725	86.1156	2		2	K106980	28.9
K102541		Epitheilial	3	0.411322	70.6714	2		2	K102541	29.6
K104864		Torn				2		2	K104864	29.9
K106890		Fat				2		2	K106890	30.9
K105383		Torn				2		2	K105383	31
K106285		Torn				2		2	K106285	32.5
K104671		Fat				2		2	K104671	32.7
K104184		Torn				2		2	K104184	35.1
K105883		Torn				2		2	K105883	35.5
K108619		Epitheilial	3	0.435134	79.9812	2		2	K108619	36.2
K108563	Pax Gene	Epitheilial	2	0.293875	48.3453	2		2	K108563	41
K107962	Pax Gene	Epitheilial	3	0.376237	59.5283	2		2	K107962	63.1
K102628		Torn				3		3	K102628	9.4
K106642		Missing				3		3	K106642	10.3
K108085		Epitheilial	+/-	0.462947	77.8034	3		3	K108085	12
K104167		Torn				3		3	K104167	13.4
K107050	Pax Gene	Epitheilial	3	0.546218	88.3576	3		3	K107050	13.5
K107092	Pax Gene	Epitheilial	3	0.419046	65.4652	3		3	K107092	13.5
K106629		Missing				3		3	K106629	13.6
K107257	Pax Gene	Stroma				3		3	K107257	13.7
K104999		Missing				3		3	K104999	13.8
K104957		Torn				3		3	K104957	14
K104268		Torn				3		3	K104268	14.4
K106602		Epitheilial	3	0.500422	89.8986	3		3	K106602	14.5
K104386		Torn				3		3	K104386	14.5
K104951		Epitheilial	3	0.361932	67.5069	3		3	K104951	14.6
K104991		Torn				3		3	K104991	14.6
K104223		Fat				3		3	K104223	14.6
K107456		Missing				3		3	K107456	14.8
K104961		Torn				3		3	K104961	14.9
K104214		Torn				3		3	K104214	15
K106022		Rim				3		3	K106022	15.3
K105648		Stroma	1	0.104756	17.4809	3		3	K105648	15.3
K108587	Pax Gene	Stroma	1	0.252907	40.8838	3		3	K108587	13.4
K106045		Torn				3		3	K106045	16
K104296		Rim				3		3	K104296	16
K105792		Torn				3		3	K105792	16.5
K105877		Torn				3		3	K105877	16.5
K108638	Pax Gene	Epitheilial	2	0.207178	36.9221	3		3	K108638	17.2
K104321		Torn				3		3	K104321	16.6
K106325		Epitheilial	3	0.50474	97.6018	3		3	K106325	16.6
K107093	Pax Gene	Torn				3		3	K107093	16.7
K104965		Torn				3		3	K104965	16.7
K104286		Torn				3		3	K104286	16.7
K104157		Torn				3		3	K104157	16.7
K104941		Torn				3		3	K104941	17.2
K105360		Torn				3		3	K105360	17.2
K107624	Pax Gene	Stroma/Fat				3		3	K107624	17.3
K105145		Torn				3		3	K105145	17.7
K102431		Torn				3		3	K102431	17.7
K104877		Torn				3		3	K104877	17.8
K105671		Torn				3		3	K105671	17.8
K104281		Torn				3		3	K104281	17.8
K102557		Torn				3		3	K102557	17.8
K105668		Epitheilial	1	0.352844	67.8135	3		3	K105668	19
K106043		Missing				3		3	K106043	19.3
K104663		Torn				3		3	K104663	20
K104785		Torn				3		3	K104785	20.9
K106054		Missing				3		3	K106054	21.2
K108553		Stroma	Neg	0.222106	32.4079	3		3	K108553	21.6
K105484		Torn				3		3	K105484	21.9
K108483		Epitheilial	3	0.505127	82.9479	3		3	K108483	22.4
K104666		Epitheilial	3	0.441078	81.8464	3		3	K104666	23.2
K106353		Torn				3		3	K106353	23.8
K104618		Epitheilial	2	0.329524	63.8174	3		3	K104618	23.9
K104779		Stroma	1	0.306982	57.0972	3		3	K104779	24
K105094		Epitheilial	1	0.591438	111.058	3		3	K105094	24.2
K104739		Torn				3		3	K104739	25.3
K108707	Pax Gene	Stroma	1	0.276145	40.1813	3		3	K108707	26
K104867		Epitheilial	2	0.443736	89.9074	3		3	K104867	26.1
K104159		Epitheilial	2	0.268185	55.7333	3		3	K104159	27.4
K108679	Pax Gene	Stroma	Neg	0.142192	18.0383	3		3	K108679	27.5
K104617		Torn				3		3	K104617	28.1
K102575		Torn				3		3	K102575	29.3
K109027	Pax Gene	Epitheilial	3	0.527526	80.8247	3		3	K109027	29.6
K106889		Epitheilial	3	0.635014	97.5979	3		3	K106889	29.8
K104591		Fat				3		3	K104591	30.3
K105884		Epitheilial	Neg	0.123729	16.224	3		3	K105884	30.6
K107298	Pax Gene	Epitheilial	2	0.276009	48.2327	3		3	K107298	31.3
K106834		Stroma				3		3	K106834	31.9
K107953	Pax Gene	Epitheilial	2	0.276236	45.7551	3		3	K107953	33.4
K104495		Stroma/Fat				3		3	K104495	33.4
K104260		Epitheilial	3	0.528205	107.737	3		3	K104260	33.8
K104698		Epitheilial	3	0.488051	80.6793	3		3	K104698	34
K105767		Epitheilial	+/-	0.122198	15.3385	3		3	K105767	34.2
K107251	Pax Gene	Epitheilial	2	0.274764	41.7258	3		3	K107251	35.1
K107325	Pax Gene	Missing				3		3	K107325	38.4
K106071		Torn				3		3	K106071	38.6
K102418		Torn				3		3	K102418	45
K104978		Torn				3		3	K104978	50.1
K106517		Torn				3		3	K106517	52.4
K104581		Torn				3		3	K104581	65.9
K102656	Fat					4		4	K102656	9
K102605	Stroma	Neg	0.130582	18.0986		4		4	K102605	9.3
K106226	Stroma	Neg	0.142688	19.9498		4		4	K106226	9.5
K105635	Epitheilial	Neg	0.108713	14.2325		4		4	K105635	9.5
K104337	Epitheilial	Neg	0.097327	12.8856		4		4	K104337	10
K104797		Epitheilial	+/-	0.0942848	15.9879	4		4	K104797	10.1
K105926		Epitheilial	+/-	0.101033	14.8227	4		4	K105926	10.2
K104428		Stroma	Neg	0.0792376	11.4141	4		4	K104428	10.5
K102627		Epitheilial	Neg	0.167501	Artifact	4		4	K102627	11.1
K105278		Epitheilial	Neg	0.155569	22.5058	4		4	K105278	11.3
K105173		Torn				4		4	K105173	11.4
K106219		Stroma	+/-	0.102277	19.1538	4		4	K106219	11.5
K104800		Epitheilial	2	0.20166	26.886	4		4	K104800	11.8
K106854		Stroma				4		4	K106854	12
K104854		Fat				4		4	K104854	12.3
K106138		Epitheilial	1	0.16867	25.2493	4		4	K106138	12.4
K106991		Epitheilial	1	0.291647	37.05	4		4	K106991	12.4
K107990	Pax Gene	Epitheilial	2	0.244079	40.7166	4		4	K107990	12.5
K105898		Torn				4		4	K105898	13.2
K107980	Pax Gene	Epitheilial	2	0.249434	40.2894	4		4	K107980	13.3
K106295		Epitheilial	+/-	0.0792421	11.338	4		4	K106295	13.6
K108474	Pax Gene	Epitheilial	3	0.386566	64.4641	4		4	K108474	13.8
K107893	Pax Gene	Epitheilial	+/-	0.298381	47.5745	4		4	K107893	14.2
K106272		Epitheilial	1	0.233923	33.6878	4		4	K106272	14.2
K108649	Pax Gene	Fat				4		4	K108649	14.3
K102583		Epitheilial	3	0.513302	95.0656	4		4	K102583	14.4
K104848		Torn				4		4	K104848	14.4
K102503		Torn				4		4	K102503	14.8
K107892	Pax Gene	Epitheilial	1	0.14106	22.7951	4		4	K107892	14.8
K105561		Epitheilial	+/-	0.0897048	12.2187	4		4	K105561	14.8
K103103		Torn				4		4	K103103	15
K108687	Pax Gene	Torn				4		4	K108687	15
K106057		Fat				4		4	K106057	15.1
K104399		Torn				4		4	K104399	15.4
K105949		Torn				4		4	K105949	15.7
K102574		Torn				4		4	K102574	15.8
K108515	Pax Gene	Epitheilial	3	0.456537	74.5224	4		4	K108515	16
K104745		Epitheilial	+/-	0.204085	33.6525	4		4	K104745	16.1
K104690		Epitheilial	1	0.180702	32.5986	4		4	K104690	16.1
K105392		Epitheilial	3	0.586215	112.747	4		4	K105392	16.1
K104928		Torn				4		4	K104928	16.2
K108519	Pax Gene	Epitheilial	2	0.26157	47.2403	4		4	K108519	16.5
K104921		Hemorrhage				4		4	K104921	16.6
K108580	Pax Gene	Stroma/Fat				4		4	K108580	16.6
K105426		Stroma	Neg	0.0402073	5.08767	4		4	K105426	17.1
K105170		Epitheilial	2	0.265889	45.2132	4		4	K105170	17.2
K106202		Torn				4		4	K106202	17.4
K105750		Torn				4		4	K105750	17.5
K105461		Torn				4		4	K105461	17.5
K108093	Pax Gene	Torn				4		4	K108093	17.5
K108994	Pax Gene	Epitheilial	2	0.239771	44.9088	4		4	K108994	17.6
K104233		Epitheilial	3	0.346977	61.5655	4		4	K104233	17.8
K104933		Torn				4		4	K104933	18
K102434		Epitheilial	2	0.330216	62.908	4		4	K102434	18.4
K108092	Pax Gene	Epitheilial	Artifact			4		4	K108092	20.7
K106132		Rim				4		4	K106132	20.8
K105709		Epitheilial	3	0.397895	66.4476	4		4	K105709	20.8
K106757		Epitheilial	3	0.414428	77.5732	4		4	K106757	21
K105652		Torn				4		4	K105652	21.3
K104244		Torn				4		4	K104244	21.6
K104699		Torn				4		4	K104699	22.3
K105894		Torn				4		4	K105894	22.9
K104240		Torn				4		4	K104240	23.5
K108641	Pax Gene	Fat				4		4	K108641	23.9
K104252		Epitheilial	Neg	0.0601766	7.86025	4		4	K104252	24
K102535		Torn				4		4	K102535	25.7
K105156		Torn				4		4	K105156	26.9
K106335		Torn				4		4	K106335	27
K104607		Hemorrhage				4		4	K104607	27.1
K107324		Torn				4		4	K107324	27.6
K104273		Torn				4		4	K104273	27.6
K107435	Pax Gene	Epitheilial	3	0.361507	58.9239	4		4	K107435	28.3
K106182		Stroma	+/-	0.11213	18.2383	4		4	K106182	30.4
K108958	Pax Gene	Epitheilial	3	0.354939	65.0559	4		4	K108958	33.2
K102676		Torn				4		4	K102676	34.7
K105816		Hemorrhage				4		4	K105816	36.7
K102442		Torn				4		4	K102442	41
K107908	Pax Gene	Epitheilial	3	0.323776	48.8634	4		4	K107908	43.7
K104782		Torn				4		4	K104782	44
K104499		Fat				4		4	K104499	65.2
K102675		Epitheilial	+/-	0.107075	16.8449	5		4	K102675	7.5
K102623		Stroma	Neg	0.113248	15.4835	5		5	K102623	8.1
K102629		Missing				5		5	K102629	8.6
K104762		Epitheilial	Neg	0.582212	Artifact	5		5	K104762	8.9
K105980		Epitheilial	+/-	0.0836187	13.2238	5		5	K105980	8.9
K106486		Epitheilial	1	0.161544	24.2279	5		5	K106486	8.9
K106169		Torn				5		5	K106169	9.5
K104587		Missing				5		5	K104587	10
K104646		Epitheilial	+/-	0.149915	Artifact	5		5	K104646	10.1
K104681		Epitheilial	+/-	0.220213	Artifact	5		5	K104681	10.3
K104489		Stroma/Fat				5		5	K104489	10.5
K107198	Pax Gene	Epitheilial	1	0.16612	27.5281	5		5	K107198	10.7
K106378		Epitheilial	2	0.380087	59.2916	5		5	K106378	10.7
K106268		Stroma/Fat				5		5	K106268	11
K106157		Torn				5		5	K106157	11.3
K105880		Missing				5		5	K105880	11.4
K104815		Epitheilial	+/-	0.302494	Artifact	5		5	K104815	11.4
K107225	Pax Gene	Epitheilial	1	0.134609	20.8353	5		5	K107225	11.4
K107341	Pax Gene	Epitheilial	2	0.155427	24.3719	5		5	K107341	11.8
K107016	Pax Gene	Missing				5		5	K107016	12
K105986		Fat				5		5	K105986	12.7
K104821		Epitheilial	2	0.320736	66.3992	5		5	K104821	12.8
K107125	Pax Gene	Fat				5		5	K107125	12.8
K104932		Missing				5		5	K104932	12.9
K104804		Rim				5		5	K104804	12.9
K105518		Fat				5		5	K105518	13.1
K105254		Rim				5		5	K105254	13.7
K108677	Pax Gene	Epitheilial	1	0.10623	14.7148	5		5	K108677	13.7
K104536		Torn				5		5	K104536	13.7
K102477		Torn				5		5	K102477	13.8
K105006		Stroma/Fat				5		5	K105006	13.9
K106696		Torn				5		5	K106696	14
K106221		Epitheilial	1	0.192495	30.7568	5		5	K106221	14.3
K108500		Stroma	+/-	0.234611	35.7682	5		5	K108500	14.3
K108459	Pax Gene	Epitheilial	2	0.241148	51.0622	5		5	K108459	14.3
K105096		Torn				5		5	K105096	14.4
K105906		Epitheilial	+/-	0.186462	35.3735	5		5	K105906	14.7
K108482	Pax Gene	Epitheilial	2	0.283473	48.7406	5		5	K108482	14.9
K104922		Epitheilial	2	0.267711	45.6088	5		5	K104922	15.2
K106842		Missing				5		5	K106842	15.4
K104249		Stroma/Fat				5		5	K104249	15.5
K106799		Rim				5		5	K106799	15.7
K104485		Epitheilial	2	0.274608	51.359	5		5	K104485	15.8
K104563		Epitheilial	1	0.117689	18.0406	5		5	K104563	15.8
K107613	Pax Gene	Stroma	Neg	0.265477	43.1878	5		5	K107613	16.1
K106114		Epitheilial	3	0.401756	73.0635	5		5	K106114	16.2
K108295	Pax Gene	Epitheilial	1	0.486204	Artifact	5		5	K108295	16.6
K107775	Pax Gene	Torn				5		5	K107775	16.7
K104912		Torn				5		5	K104912	16.9
K106186		Torn				5		5	K106186	17
K105300		Epitheilial	2	0.245699	44.276	5		5	K105300	17.2
K104962		Torn				5		5	K104962	17.6
K105113		Missing				5		5	K105113	17.6
K106459		Torn				5		5	K106459	17.7
K107598	Pax Gene	Artifact				5		5	K107598	18.7
K108635	Pax Gene	Epitheilial	1	0.497486	106.719	5		5	K108635	19
K106070		Torn				5		5	K106070	19
K106149		Missing				5		5	K106149	19.6
K104571		Missing				5		5	K104571	19.6
K105413		Epitheilial	1	0.161097	22.323	5		5	K105413	19.6
K107523	Pax Gene	Epitheilial	3	0.57414	112.693	5		5	K107523	20
K105663		Epitheilial	3	0.297736	54.3492	5		5	K105663	20.2
K102530		Fat				5		5	K102530	20.9
K102489		Epitheilial	2	0.492685	63.3379	5		5	K102489	21.5
K105983		Stroma/Fat				5		5	K105983	21.7
K104884		Torn				5		5	K104884	21.7
K102569		Torn				5		5	K102569	21.8
K102609		Epitheilial	2	0.389129	76.9732	5		5	K102609	22.6
K107299	Pax Gene	Epitheilial	2	0.228489	43.5112	5		5	K107299	22.6
K104207		Torn				5		5	K104207	22.6
K106993		Torn				5		5	K106993	23
K104329		Epitheilial	2	0.273177	48.5069	5		5	K104329	23.3
K105377		Stroma/Fat				5		5	K105377	23.3
K104825		Epitheilial	Torn			5		5	K104825	24.9
K106382		Fat				5		5	K106382	25.7
K106542		Missing				5		5	K106542	25.8
K108703	Pax Gene	Epitheilial	2	0.359635	66.3016	5		5	K108703	27.7
K102491		Stroma/Fat						5	K102491	31.6
K104853		Missing				5		5	K104853	32.8
K104655		Fat				5		5	K104655	47.3
K102639		Epitheilial	1	0.17122	24.2217	6		5	K102639	5.8
K106725		Torn				6		6	K106725	6.8
K104751		Stroma	Neg	0.400392	79.4164	6		6	K104751	7.2
K106591		Epitheilial	Neg	0.0566197	8.84987	6		6	K106591	7.5
K105886		Epitheilial	Neg	0.0777212	10.7676	6		6	K105886	7.8
K106291		Epitheilial	+/-	0.125171	17.0572	6		6	K106291	8.9
K102522		Epitheilial	+/-	0.0911821	14.1211	6		6	K102522	9.3
K105166		Fat				6		6	K105166	9.4
K105686		Epitheilial	Neg	0.0412068	6.02747	6		6	K105686	9.5
K106607		Epitheilial	Neg	0.0270793	4.00529	6		6	K106607	9.9
K105150		Torn				6		6	K105150	10
K108518	Pax Gene	Epitheilial	3	0.395281	61.4151	6		6	K108518	10.5
K107176	Pax Gene	Epitheilial	3	0.701855	105.669	6		6	K107176	10.9
K107931	Pax Gene	Epitheilial	3	0.418169	56.5925	6		6	K107931	11
K108669	Pax Gene	Epitheilial	2	0.330756	47.9283	6		6	K108669	11.1
K102500		Torn				6		6	K102500	11.1
K105617			Stroma/Fat			6		6	K105617	11.3
K106137		Fat				6		6	K106137	11.4
K106301		Epitheilial	1	0.271982	46.457	6		6	K106301	11.4
K105302		Epitheilial	2	0.377084	69.9686	6		6	K105302	11.8
K104740		Epitheilial	3	0.461069	95.128	6		6	K104740	12
K104193		Torn				6		6	K104193	12.3
K105863		Epitheilial	Neg	0.087804	11.6327	6		6	K105863	12.6
K107564	Pax Gene	Missing				6		6	K107564	12.7
K106275		Fat				6		6	K106275	12.9
K102573		Epitheilial	Neg	0.0700276	9.21088	6		6	K102573	12.9
K105830		Epitheilial	+/-	0.120678	16.1949	6		6	K105830	13.1
K104420		Torn				6		6	K104420	13.1
K107381	Pax Gene	Epitheilial	1	0.260482	41.5958	6		6	K107381	13.3
K108003	Pax Gene	Torn				6		6	K108003	13.3
K105567		Epitheilial	2	0.366808	67.6485	6		6	K105567	13.4
K108017	Pax Gene	Epitheilial	+/-	0.133767	19.3223	6		6	K108017	13.4
K104841		Torn				6		6	K104841	13.7
K107545	Pax Gene	Torn				6		6	K107545	13.8
K102490		Stroma/Fat				6		6	K102490	13.9
K105726		Torn				6		6	K105726	13.9
K108582	Pax Gene	Epitheilial	2	0.394902	60.8747	6		6	K108582	13.9
K106005		Torn				6		6	K106005	14
K105704		Torn				6		6	K105704	14
K105513		Stroma/Fat				6		6	K105513	14
K108436	Pax Gene	Epitheilial	+/-	0.0734181	9.77188	6		6	K108436	14.2
K105897		Epitheilial	1	0.150849	29.886	6		6	K105897	14.3
K105970		Stroma/Fat				6		6	K105970	14.3
K104555		Stroma/Fat				6		6	K104555	14.9
K104363		Epitheilial	2	0.457466	87.8341	6		6	K104363	14.9
K107380	Pax Gene	Epitheilial	3	0.391201	63.8737	6		6	K107380	15.4
K102518		Epitheilial	2	0.203058	31.7962	6		6	K102518	15.4
K104731		Torn				6		6	K104731	15.4
K106107		Epitheilial	+/-	0.0930667	15.0847	6		6	K106107	15.8
K102602		Epitheilial	1	0.215395	36.9697	6		6	K102602	16.3
K104514		Torn				6		6	K104514	16.4
K107142	Pax Gene	Epitheilial	3	0.670399	108.508	6		6	K107142	16.5
K102432		Epitheilial	3	0.472221	92.2789	6		6	K102432	16.7
K105738		Torn				6		6	K105738	17.2
K104808		Torn				6		6	K104808	17.8
K107339	Pax Gene	Epitheilial	2	0.283204	42.5723	6		6	K107339	17.9
K108527	Pax Gene	Torn				6		6	K108527	18.6
K106988		Epitheilial	3	0.300106	48.6968	6		6	K106988	19.1
K108064	Pax Gene	Epitheilial	3	0.580392	101.451	6		6	K108064	19.1
K104667		Torn				6		6	K104667	20.3
K106455		Epitheilial	2	0.263019	42.813	6		6	K106455	20.6
K105633		Epitheilial	+/-	0.125274	19.4893	6		6	K105633	21.6
K108035		Torn				6		6	K108035	21.6
K104377		Torn				6		6	K104377	22.5
K106094		Stroma/Fat				6		6	K106094	22.8
K102546		Torn				6		6	K102546	22.9
K104772		Torn				6		6	K104772	23.4
K105755		Torn				6		6	K105755	25.2
K108657	Pax Gene	Epitheilial	2	0.393641	66.0524	6		6	K108657	25.6
K105814		Torn				6		6	K105814	26.6
K106091		Epitheilial	Missing			6		6	K106091	27.1
K106432		Epitheilial	2	0.259095	50.2992	6		6	K106432	27.5
K106713		Epitheilial	2	0.442017	89.8777	6		6	K106713	30.8
K106563		Torn				6		6	K106563	31.5
K105138		Torn				6		6	K105138	33.3
K107044	Pax Gene	Fat				6		6	K107044	38
K108029	Pax Gene	Epitheilial	2	0.410555	66.3071	6		6	K108029	50.3
K107886	Pax Gene	Stroma	Neg	0.034888	5.34985	6		6	K107886	52.8
K108712	Pax Gene	Torn				6		6	K108712	60.6
K104900		Epitheilial	2	0.267084	49.2582	6		6	K104900	61.3
K106522		Missing				7		6	K106522	5.8
K107509		Epitheilial	3	0.514637	82.4677	7		7	K107509	6.8
K102499		Fat				7		7	K102499	7
K104890		Torn				7		7	K104890	7.1
K105014		Epitheilial	+/-	0.125417	19.9149	7		7	K105014	7.2
K104712		Stroma	Neg	0.0943316	13.8449	7		7	K104712	7.5
K108700	Pax Gene	Epitheilial	1	0.324907	49.9837	7		7	K108700	7.8
K105282		Epitheilial	+/-	0.0913592	13.1032	7		7	K105282	8.4
K102626		Stroma	Neg	0.111007	13.2577	7		7	K102626	8.4
K104923		Torn				7		7	K104923	8.5
K104687		Epitheilial	Neg	0.0149579	1.95948	7		7	K104687	8.6
K108533	Pax Gene	Stroma	Neg	0.142894	22.346	7		7	K108533	9
K102664		Torn				7		7	K102664	9.4
K104182		Stroma	Neg	0.0916281	11.6355	7		7	K104182	9.5
K108544	Pax Gene	Epitheilial	1	0.335937	53.5379	7		7	K108544	9.9
K105937		Torn				7		7	K105937	9.9
K104765		Torn				7		7	K104765	10.2
K105482		Epitheilial	Neg	0.0224016	2.5285	7		7	K105482	10.3
K104651		Epitheilial	1	0.151009	26.3327	7		7	K104651	10.4
K107071	Pax Gene	Stroma/Fat				7		7	K107071	10.5
K102561		Torn				7		7	K102561	11
K106162		Fat				7		7	K106162	11.1
K104516		Fat				7		7	K104516	11.1
K105874		Hemorrhage				7		7	K105874	11.2
K104796		Stroma	Neg	0.229242	38.2595	7		7	K104796	11.2
K108481		Epitheilial	2	0.293069	49.2025	7		7	K108481	11.2
K105116		Epitheilial	1	0.121398	20.547	7		7	K105116	11.5
K108310	Pax Gene	Epitheilial	1	0.17094	26.0413	7		7	K108310	11.5
K107398	Pax Gene	Epitheilial	2	0.33522	54.1878	7		7	K107398	12
K102475		Torn				7		7	K102475	12.1
K106955		Epitheilial	1	0.275683	52.3795	7		7	K106955	12.2
K105643		Epitheilial	1	0.3117	60.8252	7		7	K105643	12.3
K105572		Epitheilial	2	0.394364	68.6854	7		7	K105572	12.7
K105055		Missing				7		7	K105055	12.7
K105078		Fat				7		7	K105078	12.9
K105364		Epitheilial	3	0.381272	69.2019	7		7	K105364	12.9
K105994		Epitheilial	2	0.285685	49.2211	7		7	K105994	12.9
K105146		Epitheilial	2	0.414938	70.3257	7		7	K105146	13.4
K105697		Torn				7		7	K105697	13.6
K104713		Epitheilial	2	0.604231	115.508	7		7	K104713	13.9
K104364		Epitheilial	1	0.215396	37.1929	7		7	K104364	14.3
K104763		Torn				7		7	K104763	14.4
K105688		Epitheilial	1	0.176266	29.8249	7		7	K105688	14.5
K106000		Torn				7		7	K106000	14.5
K104529		Torn				7		7	K104529	14.5
K105692		Torn				7		7	K105692	15.3
K107124		Torn				7		7	K107124	15.4
K105914		Torn				7		7	K105914	15.5
K105004		Torn				7		7	K105004	15.8
K104668		Torn				7		7	K104668	15.9
K105020		Torn				7		7	K105020	16
K102428		Epitheilial	2	0.363415	60.6325	7		7	K102428	16.5
K105861		Torn				7		7	K105861	16.8
K105314		Torn				7		7	K105314	16.9
K104766		Rim				7		7	K104766	18
K106662		Epitheilial	3	0.346939	64.9449	7		7	K106662	18.5
K106134		Torn				7		7	K106134	18.7
K107410	Pax Gene	Stroma/Fat				7		7	K107410	18.8
K104776		Torn				7		7	K104776	19.5
K105245		NA						7	K105245	20
K104720		Fat				7		7	K104720	20.8
K102572		Epitheilial	2	0.470809	87.1707	7		7	K102572	22
K107550		Hemorrhage				7		7	K107550	22.3
K105152		Hemorrhage				7		7	K105152	24.1
K108561		Epitheilial	1	0.116076	18.2262	7		7	K108561	24.7
K106578		Torn				7		7	K106578	25
K108158	Pax Gene	Epitheilial	2	0.308478	52.2047	7		7	K108158	25
K104926		Torn				7		7	K104926	25.5
K107264		Epitheilial	1	0.249987	40.19	7		7	K107264	26.2
K107170	Pax Gene	Epitheilial	3	0.582322	112.862	7		7	K107170	26.2
K105673		Epitheilial	1	0.288933	48.5888	7		7	K105673	27
K107713	Pax Gene	Epitheilial	1	0.214469	31.7263	7		7	K107713	30.5
K107069	Pax Gene	Epitheilial	1	0.124551	21.1141	7		7	K107069	30.6
K108652	Pax Gene	Stroma/Fat				7		7	K108652	31.2
K107663	Pax Gene	Epitheilial	2	0.401934	67.4028	7		7	K107663	31.5
K105987		Epitheilial	2	0.439748	76.6307	7		7	K105987	34.6
K104342		Torn				7		7	K104342	42.6
K104710		Torn				7		7	K104710	42.7
K102590		Fat				7		7	K102590	59.1
K104677		Epitheilial	1	0.214064	36.35	7		7	K104677	65.8
K104904		Torn				8		7	K104904	0.067
K106684		Stroma	Neg	0.09358	14.4848	8		8	K106684	0.067
K105189		Fat				8		8	K105189	0.07
K108129	Pax Gene	Stroma/Fat				8		8	K108129	0.07
K104538		Epitheilial	1	0.195892	30.4126	8		8	K104538	0.073
K108675	Pax Gene	Fat				8		8	K108675	0.076
K108643	Pax Gene	Rim				8		8	K108643	0.079
K104934		Torn				8		8	K104934	0.079
K106836		Epitheilial	2	0.389969	69.1722	8		8	K106836	0.083
K108633	Pax Gene	Stroma/Fat				8		8	K108633	0.083
K105555		Stroma/Fat				8		8	K105555	0.083
K106997		Stroma/Fat				8		8	K106997	0.084
K102517		Fat				8		8	K102517	0.086
K104395		Torn				8		8	K104395	0.094
K107714	Pax Gene	Torn				8		8	K107714	0.095
K104361		Stroma/Fat				8		8	K104361	0.096
K107728	Pax Gene	Stroma	Neg	0.0950351	15.657	8		8	K107728	0.099
K107981	Pax Gene	Epitheilial	1	0.103745	15.4066	8		8	K107981	0.1
K105496		Stroma/Fat				8		8	K105496	0.101
K107973	Pax Gene	Stroma/Fat				8		8	K107973	0.101
K104518		Epitheilial	3	0.497832	96.6585	8		8	K104518	0.103
K107467		Epitheilial	1	0.179015	27.1785	8		8	K107467	0.105
K105381		Fat				8		8	K105381	0.105
K106801		Epitheilial	3	0.463359	86.03	8		8	K106801	0.106
K106939		Epitheilial	1	0.22361	35.5015	8		8	K106939	0.106
K104670		Stroma	Neg	0.0480476	5.76171	8		8	K104670	0.106
K106953		Stroma/Fat				8		8	K106953	0.107
K106143		Stroma/Fat				8		8	K106143	0.11
K104402		Torn				8		8	K104402	0.11
K104520		Epitheilial	2	0.504225	98.1676	8		8	K104520	0.113
K104750		Stroma/Fat				8		8	K104750	0.113
K102669		Torn				8		8	K102669	0.113
K106829		Epitheilial	1	0.277303	43.6363	8		8	K106829	0.117
K108673	Pax Gene	Epitheilial	+/-	0.093037	12.7346	8		8	K108673	0.119
K105179		Rim				8		8	K105179	0.12
K105366		Fat				8		8	K105366	0.122
K104205		Torn				8		8	K104205	0.123
K104403		Torn				8		8	K104403	0.125
K106370		Epitheilial	2	0.576011	111.988	8		8	K106370	0.128
K108704	Pax Gene	Fat				8		8	K108704	0.128
K104484		Fat				8		8	K104484	0.128
K106722		Artifact				8		8	K106722	0.129
K102457		Epitheilial	2	0.275055	49.1914	8		8	K102457	0.131
K104802		Torn				8		8	K104802	0.131
K108693	Pax Gene	Torn				8		8	K108693	0.135
K106139		Torn				8		8	K106139	0.136
K106341		Epitheilial	3	0.450122	77.3662	8		8	K106341	0.147
K105772		Missing				8		8	K105772	0.148
K106033		Torn				8		8	K106033	0.15
K104148		Torn				8		8	K104148	0.159
K105651		Fat				8		8	K105651	0.161
K108457		Epitheilial	1	0.25895	37.3329	8		8	K108457	0.166
K105696		Stroma/Fat				8		8	K105696	0.171
K104239		Torn				8		8	K104239	0.174
K106628		Torn				8		8	K106628	0.182
K105955		Torn				8		8	K105955	0.183
K105115		Torn				8		8	K105115	0.195
K106154		Torn				8		8	K106154	0.197
K106317		Fat				8		8	K106317	0.2
K108065	Pax Gene	Fat				8		8	K108065	0.206
K106158		Missing				8		8	K106158	0.206
K105394		Torn				8		8	K105394	0.21
K104298		Torn				8		8	K104298	0.214
K104236		Torn				8		8	K104236	0.218
K104944		Fat				8		8	K104944	0.218
K108078		Fat				8		8	K108078	0.226
K104986		Torn				8		8	K104986	0.228
K105431		Torn				8		8	K105431	0.229
K104411		Torn				8		8	K104411	0.25
K106445		Fat				8		8	K106445	0.255
K108678	Pax Gene	Torn				8		8	K108678	0.258
K105450		Torn				8		8	K105450	0.284
K107731		Epitheilial	3	0.384117	62.2544	8		8	K107731	0.289
K106841		Missing				8		8	K106841	0.297
K106766		Torn				8		8	K106766	0.305
K108603	Pax Gene	Torn				8		8	K108603	0.324
K104780		Torn				8		8	K104780	0.324
K107572	Pax Gene	Torn				8		8	K107572	0.353
K107043	Pax Gene	Torn				8		8	K107043	0.37
K104398		Torn				8		8	K104398	0.417
K102559		Epitheilial	1	0.197725	25.5115	9		8	K102559	0.055
K104530		Epitheilial	Neg	0.186306	Artifact	9		9	K104530	0.068
K107175		Fat				9		9	K107175	0.07
K105188		Epitheilial	1	0.178944	28.3776	9		9	K105188	0.071
K105154		Epitheilial	1	0.167689	24.7406	9		9	K105154	0.074
K106802		Epitheilial	Neg	0.250703	Artifact	9		9	K106802	0.074
K108429		Epitheilial	1	0.186809	28.998	9		9	K108429	0.075
K106649		Fat				9		9	K106649	0.076
K105594		Fat				9		9	K105594	0.081
K107241	Pax Gene	Fat				9		9	K107241	0.082
K107203	Pax Gene	Fat				9		9	K107203	0.082
K108623	Pax Gene	Epitheilial	2	0.239371	35.4257	9		9	K108623	0.084
K108370	Pax Gene	Fat				9		9	K108370	0.084
K108625	Pax Gene	Stroma/Fat				9		9	K108625	0.087
K104560		Stroma/Fat				9		9	K104560	0.091
K107480	Pax Gene	Epitheilial	1	0.243372	36.6789	9		9	K107480	0.094
K105864		Fat				9		9	K105864	0.097
K102594		Stroma	Neg			9		9	K102594	0.097
K107603	Pax Gene	Epitheilial	3	0.331103	54.8252	9		9	K107603	0.098
K104949		Fat				9		9	K104949	0.099
K105344		Stroma	Neg	Torn	17.6926	9		9	K105344	0.099
K105331		Epitheilial	1	0.164172	22.9627	9		9	K105331	0.101
K107266	Pax Gene	Missing				9		9	K107266	0.101
K104729		Stroma	+/-	0.0863262	12.5161	9		9	K104729	0.102
K108301	Pax Gene	Missing				9		9	K108301	0.103
K107041	Pax Gene	Epitheilial	3	0.320304	49.377	9		9	K107041	0.103
K104639		Stroma	Neg	0.0815361	11.9593	9		9	K104639	0.105
K105131		Torn				9		9	K105131	0.106
K104218		Fat				9		9	K104218	0.108
K104924		Epitheilial	Neg	0.154319	Artifact	9		9	K104924	0.108
K108433	Pax Gene	Epitheilial	1	0.138542	21.4412	9		9	K108433	0.109
K106234		Epitheilial	+/-	0.103277	13.9668	9		9	K106234	0.109
K108662	Pax Gene	Stroma	Neg	0.0532637	7.24605	9		9	K108662	0.114
K106141		Torn				9		9	K106141	0.115
K105143		Fat				9		9	K105143	0.117
K105969		Missing				9		9	K105969	0.118
K105804		Torn				9		9	K105804	0.12
K104644		Epitheilial	1	0.264928	Artifact	9		9	K104644	0.12
K105060		Torn				9		9	K105060	0.123
K104158		Fat				9		9	K104158	0.124
K105700		Stroma	Neg	0.0919561	13.8286	9		9	K105700	0.126
K104716		Epitheilial	3	0.49281	92.6212	9		9	K104716	0.129
K104647		Torn				9		9	K104647	0.133
K105348		Torn				9		9	K105348	0.134
K104814		Torn				9		9	K104814	0.136
K108477	Pax Gene	Epitheilial	2	0.366787	58.4038	9		9	K108477	0.138
K104389		Torn				9		9	K104389	0.14
K108686	Pax Gene	Stroma/Fat				9		9	K108686	0.141
K106862		Epitheilial	+/-	0.234255	Artifact	9		9	K106862	0.146
K108354	Pax Gene	Epitheilial	3	0.363975	64.7294	9		9	K108354	0.149
K105727		Missing				9		9	K105727	0.15
K104614		Missing				9		9	K104614	0.151
K108702	Pax Gene	Fat				9		9	K108702	0.156
K106823		Fat				9		9	K106823	0.161
K104261		Torn				9		9	K104261	0.162
K104569		Torn				9		9	K104569	0.165
K108039	Pax Gene	Stroma/Fat				9		9	K108039	0.166
K104948		Torn				9		9	K104948	0.167
K104376		Torn				9		9	K104376	0.169
K108015	Pax Gene	Fat				9		9	K108015	0.181
K108476	Pax Gene	Fat				9		9	K108476	0.184
K105607		Epitheilial	2	0.346876	57.4689	9		9	K105607	0.186
K106131		Torn				9		9	K106131	0.186
K108646		Epitheilial	1	0.123153	18.2441	9		9	K108646	0.187
K106051		Rim				9		9	K106051	0.198
K108385	Pax Gene	Epitheilial	3	0.299177	46.7381	9		9	K108385	0.091
K106194		Epitheilial	3	0.623607	Artifact	9		9	K106194	0.142
K106636		Fat				9		9	K106636	0.207
K102433		Fat				9		9	K102433	0.22
K105264		Fat				9		9	K105264	0.227
K104768		Torn				9		9	K104768	0.229
K108322	Pax Gene	Stroma	Neg		Artifact	9		9	K108322	0.242
K108105		Epitheilial	1	0.189702	29.7563	9		9	K108105	0.255
K104335		Torn				9		9	K104335	0.271
K106004		Fat				9		9	K106004	0.273
K102540		Torn				9		9	K102540	0.281
K102462		Torn				9		9	K102462	0.303
K108661	Pax Gene	Torn				9		9	K108661	0.321
K105101		Torn				9		9	K105101	0.414
K105362		Epitheilial	+/-	0.228256	Artifact	9		9	K105362	0.423
K102661		Torn				9		9	K102661	0.429

## Sheet: FAM83A_ Sigma_ok
barcode	barcode				Positivity	Hscore			TMA#	barcode	category
K102685	K102685		Epitheilial	Neg	0.0320968	4.97194	1		1	K102685	Paired, 14.5%
K104872	K104872		Torn				1		1	K104872
K104349	K104349		Torn				1		1	K104349	Paired, 14.4%
K104602	K104602		Torn				1		1	K104602
K104326	K104326		Torn				1		1	K104326	Paired. 17.10%
K104857	K104857		Torn				1		1	K104857
K104444	K104444		Epitheilial	+/-	0.0537019	7.75409			1	K104444	Paired, 14.6%
K104683	K104683		Epitheilial	+/-	0.0506801	6.91858	1		1	K104683
K104676	K104676		Fat				1		1	K104676	Paired, 16.20%
K104367	K104367		Missing				1		1	K104367
K102424	K102424		Epitheilial	Neg	0.0434197	6.87807	1		1	K102424	Paired, 28.7%
K104820	K104820		Epitheilial	Neg	0.0982897	15.8204	1		1	K104820
K104330	K104330		Fat				1		1	K104330	Paired, 18.9%
K104971	K104971		Epitheilial	Neg	0.0177984	2.62602	1		1	K104971
K104879	K104879		Torn				1		1	K104879	Paired. 32.10%
K105065	K105065		Fat				1		1	K105065
K102591	K102591		Epitheilial	Neg	0.0298618	4.37831	1		1	K102591	Paired, 16.8%
K108400	K108400		Epitheilial	Neg	0.0263366	3.77624	1		1	K108400
K102595	K102595		Missing		0.00657587	0.994207			1	K102595	Paired, 18.20%
K108414	K108414	Pax Gene	Epitheilial	Neg	0.00624367	0.831513	1		1	K108414
K104250	K104250		Epitheilial	Neg	0.0293116	4.65724	1		1	K104250	Paired. 12.70%
K104512	K104512		Epitheilial	Neg	0.0519408	7.80781	1		1	K104512
K103104	K103104		Torn				1		1	K103104	Paired, 13.90%
K105198	K105198		Epitheilial	Neg	0.0382802	5.34582	1		1	K105198
K102576	K102576		Epitheilial	Neg	0.0311924	4.49457	1		1	K102576	Paired, 21%
K108009	K108009	Pax Gene	Stroma				1		1	K108009
K104334	K104334		Fat				1		1	K104334	Paired
K104973	K104973		Stroma/Fat				1		1	K104973
K104840	K104840		Skel Muscle	Neg	0.0663323	9.72075	1		1	K104840	Paired,25.4%
K107658	K107658	Pax Gene	Torn				1		1	K107658
K105964	K105964		Missing				1		1	K105964	Paired
K109064	K109064	Pax Gene	Fat				1		1	K109064
K108591	K108591		Epitheilial	Neg	0.0165166	2.46325	1		1	K108591	Paired,28.8%
K109136	K109136	Pax Gene	Torn				1		1	K109136
K106751	K106751		Torn				1		1	K106751	Paired
K109143	K109143	Pax Gene	Missing				1		1	K109143
K104271	K104271		Epitheilial	+/-	0.0331959	4.44111	1		1	K104271	Paired, 11.5%
K109055	K109055	Pax Gene	Fat				1		1	K109055
K106817	K106817		Torn				1		1	K106817	Paired
K109051	K109051	Pax Gene	Fat				1		1	K109051
K106820	K106820		Missing				1		1	K106820	Paired
K109127	K109127	Pax Gene	Missing				1		1	K109127
K104493	K104493		Epitheilial	Neg	0.00915184	1.42974	1		1	K104493	Paired, 0.2%
K109011	K109011	Pax Gene	Torn				1		1	K109011
K104974	K104974		Epitheilial	Neg	0.013378	2.22115			1	K104974	Paired, 30.4%
K106657	K106657	Pax Gene	Epitheilial	Neg	0.0159046	2.33181	1		1	K106657
K106199	K106199		Torn				1		1	K106199	Paired, 9.5%
K108919	K108919	Pax Gene	Fat				1		1	K108919
K105076	K105076		Epitheilial	Neg	0.0303082	4.84198	1		1	K105076	Paired 31.2%
K108838	K108838	Pax Gene	Epitheilial	Neg	0.00755261	1.13459	1		1	K108838
K107070	K107070	Pax Gene	Stroma				1		1	K107070	Paired 9%
K107216	K107216		Stroma/Fat	Neg	0.0197392	2.75032	1		1	K107216
K105913	K105913		Torn				1		1	K105913	Paired 13.32%
K108874	K108874		Hemorrhage				1		1	K108874
K105720	K105720		Torn				1		1	K105720	Paired, 22.4%
K107140	K107140	Pax Gene	Missing				1		1	K107140
K105717	K105717		Epitheilial	Neg	0.0483813	6.00409	1		1	K105717	Paired, 31.5%
K107868	K107868	Pax Gene	Artifact				1		1	K107868
K107672	K107672	Pax Gene	Epitheilial	1	0.1083	18.0348	1		1	K107672	Paired, 25.5
K108512	K108512	Pax Gene	Epitheilial	Neg	0.00821197	1.28171	1		1	K108512
K106525	K106525		Torn				1		1	K106525	Paired 11.5%
K107439	K107439	Pax Gene	Torn				1		1	K107439
K106643	K106643		Epitheilial	Neg	0.0573751	9.70416	1		1	K106643	Paired, 19.6%
K106756	K106756		Torn				1		1	K106756
K106798	K106798		Epitheilial	Neg	0.010751	1.62061	1		1	K106798	Paired 21.2%
K108879	K108879	Pax Gene	Stroma/Fat				1		1	K108879
K106716	K106716		Torn				1		1	K106716	Paired 38.6%
K107359	K107359	Pax Gene	Stroma/Fat				1		1	K107359
K106983	K106983		Epitheilial	Neg	0.0266122	3.22252	1		1	K106983	Paired 20.20%
K107641	K107641	Pax Gene	Stroma				1		1	K107641
K105650	K105650		Stroma/Fat				1		1	K105650	Paired 12.4%
K107172	K107172	Pax Gene	Fat				1		1	K107172
K107896	K107896	Pax Gene	Epitheilial	Neg	0.00465615	0.617398	1		1	K107896	Paired, 12.5%
K108542	K108542	Pax Gene	Epitheilial	Neg	0.00438528	0.627444	1		1	K108542
K106641	K106641		Torn				1		1	K106641	Paired 66.4%
K109107	K109107	Pax Gene	Fat						1	K109107
K106669	K106669	Epitheilial	Neg	0.0429814	6.2726		2		2	K106669	6.8
K104899	K104899	Torn					2		2	K104899	9.5
K106609	K106609	Epitheilial	Neg	0.0137334	2.10645		2		2	K106609	9.6
K102483	K102483		Artifact				2		2	K102483	10.4
K102465	K102465		Stroma/Fat				2		2	K102465	11.3
K106624	K106624		Torn				2		2	K106624	12.8
K104988	K104988		Torn				2		2	K104988	13.4
K104993	K104993		Torn				2		2	K104993	13.7
K105228	K105228		Epitheilial	Neg	0.0397458	6.08566	2		2	K105228	13.7
K104304	K104304		Rim				2		2	K104304	13.7
K104171	K104171		Rim				2		2	K104171	14.5
K106557	K106557		Epitheilial	Neg	0.0558428	9.78693	2		2	K106557	14.6
K104968	K104968		Artifact				2		2	K104968	14.7
K104287	K104287		Fat				2		2	K104287	14.9
K104977	K104977		Epitheilial	Neg	0.0329027	4.59552	2		2	K104977	15
K104285	K104285		Epitheilial	Neg	0.0764547	10.8516	2		2	K104285	15.1
K104307	K104307		Torn				2		2	K104307	15.3
K104247	K104247		Epitheilial	Neg	0.0586851	10.2669	2		2	K104247	15.3
K105469	K105469		Epitheilial	Neg	0.0887581	14.8736	2		2	K105469	15.3
K105790	K105790		Epitheilial	Neg	0.0701902	11.2074	2		2	K105790	15.3
K104970	K104970		Epitheilial	Neg	0.0263242	3.46043	2		2	K104970	15.6
K106055	K106055		Torn				2		2	K106055	15.6
K104283	K104283		Torn				2		2	K104283	15.7
K104181	K104181		Fat				2		2	K104181	15.9
K104665	K104665		Epitheilial	Neg	0.0186412	2.85831	2		2	K104665	16
K104210	K104210		Epitheilial	Neg	0.0223656	3.53873	2		2	K104210	16
K104650	K104650		Torn				2		2	K104650	16
K107941	K107941	Pax Gene	Epitheilial	Neg	0.039345	5.57801	2		2	K107941	16
K104981	K104981		Fat				2		2	K104981	16.3
K105292	K105292		Fat				2		2	K105292	16.3
K104992	K104992		Torn				2		2	K104992	16.5
K108523	K108523	Pax Gene	Epitheilial	Neg	0.0146768	2.11657	2		2	K108523	16.6
K104838	K104838		Torn				2		2	K104838	16.6
K104967	K104967		Epitheilial	Neg	0.0143342	2.35843	2		2	K104967	16.7
K104276	K104276		Epitheilial	Neg	0.0745597	12.6294	2		2	K104276	16.7
K104308	K104308		Epitheilial	Neg	0.0969591	15.3082	2		2	K104308	17.3
K104305	K104305		Epitheilial	Neg	0.0471852	6.81281	2		2	K104305	17.3
K104994	K104994		Torn				2		2	K104994	17.8
K104306	K104306		Torn				2		2	K104306	17.8
K104289	K104289		Epitheilial	Neg	0.0433015	5.93309	2		2	K104289	18.6
K104959	K104959		Missing				2		2	K104959	20.7
K104146	K104146		Epitheilial	Neg	0.0317183	5.06306	2		2	K104146	21.2
K107312	K107312	Pax Gene	Missing				2		2	K107312	21.4
K107949	K107949		Epitheilial	Neg	0.0112925	1.67622	2		2	K107949	21.6
K105262	K105262		Epitheilial	Neg	0.0314978	4.01714	2		2	K105262	21.7
K102469	K102469		Torn				2		2	K102469	21.9
K106040	K106040		Torn				2		2	K106040	22.7
K104288	K104288		Rim				2		2	K104288	23.1
K105273	K105273		Fat				2		2	K105273	23.1
K106038	K106038		Rim				2		2	K106038	23.3
K104893	K104893		Torn				2		2	K104893	23.8
K105121	K105121		Torn				2		2	K105121	24.1
K105470	K105470		Epitheilial	Neg	0.032931	4.73476	2		2	K105470	24.2
K106037	K106037		Epitheilial	Neg	0.00974679	1.57533	2		2	K106037	24.2
K105981	K105981		Epitheilial	Neg	0.0222436	3.55881	2		2	K105981	24.2
K105511	K105511		Stroma				2		2	K105511	24.3
K107928	K107928	Pax Gene	Fat				2		2	K107928	24.4
K104174	K104174		Epitheilial	Neg	0.0140882	2.14886	2		2	K104174	24.7
K104152	K104152		Missing				2		2	K104152	25
K106008	K106008		Epitheilial	Neg	0.00859144	1.14273	2		2	K106008	25.4
K106135	K106135		Epitheilial	Neg	0.00921583	1.29535	2		2	K106135	25.6
K104966	K104966		Torn				2		2	K104966	25.7
K104658	K104658		Torn				2		2	K104658	26.6
K104880	K104880		Torn				2		2	K104880	26.8
K104310	K104310		Epitheilial	Neg	0.0993699	16.3301	2		2	K104310	27.6
K106060	K106060		Rim				2		2	K106060	27.7
K104862	K104862		Epitheilial	Neg	0.00791645	0.984744	2		2	K104862	27.8
K104176	K104176		Torn				2		2	K104176	28.4
K106980	K106980		Epitheilial	Neg	0.0286892	3.78888	2		2	K106980	28.9
K102541	K102541		Epitheilial	Neg	0.0122425	1.72833	2		2	K102541	29.6
K104864	K104864		Epitheilial	Neg	0.00609494	0.875693	2		2	K104864	29.9
K106890	K106890		Fat				2		2	K106890	30.9
K105383	K105383		Torn				2		2	K105383	31
K106285	K106285		Epitheilial	Neg	0.0124271	1.82224	2		2	K106285	32.5
K104671	K104671		Epitheilial	Neg	0.025094	3.62206	2		2	K104671	32.7
K104184	K104184		Epitheilial	Neg	0.0238656	3.46369	2		2	K104184	35.1
K105883	K105883		Epitheilial	Neg	0.0390955	6.07568	2		2	K105883	35.5
K108619	K108619	Pax Gene	Epitheilial	Neg	0.00395955	0.554797	2		2	K108619	36.2
K108563	K108563		Epitheilial	Neg	0.00205885	0.283462	2		2	K108563	41
K107962	K107962		Epitheilial	Neg	0.00594166	0.801987	2		2	K107962	63.1
K102628	K102628		Missing				3		3	K102628	9.4
K106642	K106642		Missing				3		3	K106642	10.3
K108085	K108085	Pax Gene	Epitheilial	Neg	0.00608105	1.01433	3		3	K108085	12
K104167	K104167		Epitheilial	Neg	0.00236698	0.300279	3		3	K104167	13.4
K107050	K107050	Pax Gene	Epitheilial	Neg	0.00243732	0.353561	3		3	K107050	13.5
K107092	K107092	Pax Gene	Epitheilial	Neg	0.00296319	0.432933	3		3	K107092	13.5
K106629	K106629		Torn				3		3	K106629	13.6
K107257	K107257	Pax Gene	Missing				3		3	K107257	13.7
K104999	K104999		Missing				3		3	K104999	13.8
K104957	K104957		Epitheilial	Neg	0.00804014	1.46844	3		3	K104957	14
K104268	K104268		Epitheilial	Neg	0.00537954	0.798665	3		3	K104268	14.4
K106602	K106602		Epitheilial	Neg	0.00436993	0.581384	3		3	K106602	14.5
K104386	K104386		Torn				3		3	K104386	14.5
K104951	K104951		Epitheilial	Neg	0.00264985	0.364866	3		3	K104951	14.6
K104991	K104991		Fat				3		3	K104991	14.6
K104223	K104223		Missing				3		3	K104223	14.6
K107456	K107456		Missing				3		3	K107456	14.8
K104961	K104961		Torn				3		3	K104961	14.9
K104214	K104214		Torn				3		3	K104214	15
K106022	K106022		Rim				3		3	K106022	15.3
K105648	K105648		Stroma				3		3	K105648	15.3
K108587	K108587	Pax Gene	Epitheilial	Neg	0.0033625	0.561975	3		3	K108587	13.4
K106045	K106045		Epitheilial	Neg	0.0031685	0.491545	3		3	K106045	16
K104296	K104296		Epitheilial	Neg	0.0692402	11.8975	3		3	K104296	16
K105792	K105792		Hemorrhage				3		3	K105792	16.5
K105877	K105877		Epitheilial	Neg	0.00843935	1.19857	3		3	K105877	16.5
K108638	K108638	Pax Gene	Epitheilial	Neg	0.00405062	0.552	3		3	K108638	17.2
K104321	K104321		Torn				3		3	K104321	16.6
K106325	K106325		Epitheilial	Neg	0.0651231	11.5806	3		3	K106325	16.6
K107093	K107093	Pax Gene	Stroma/Fat				3		3	K107093	16.7
K104965	K104965		Torn				3		3	K104965	16.7
K104286	K104286		Torn				3		3	K104286	16.7
K104157	K104157		Torn				3		3	K104157	16.7
K104941	K104941		Torn				3		3	K104941	17.2
K105360	K105360		Stroma				3		3	K105360	17.2
K107624	K107624	Pax Gene	Stroma				3		3	K107624	17.3
K105145	K105145		Torn				3		3	K105145	17.7
K102431	K102431		Torn				3		3	K102431	17.7
K104877	K104877		Torn				3		3	K104877	17.8
K105671	K105671		Torn				3		3	K105671	17.8
K104281	K104281		Epitheilial	Neg	0.034014	5.08	3		3	K104281	17.8
K102557	K102557		Torn				3		3	K102557	17.8
K105668	K105668		Epitheilial	Neg	0.00714706	1.00089	3		3	K105668	19
K106043	K106043		Rim				3		3	K106043	19.3
K104663	K104663		Torn				3		3	K104663	20
K104785	K104785		Torn				3		3	K104785	20.9
K106054	K106054		Missing				3		3	K106054	21.2
K108553	K108553		Stroma	Neg	0.00436014	0.562807	3		3	K108553	21.6
K105484	K105484		Torn				3		3	K105484	21.9
K108483	K108483	Pax Gene	Epitheilial	Neg	0.0146655	2.37216	3		3	K108483	22.4
K104666	K104666		Epitheilial	Neg	0.0341995	5.85337	3		3	K104666	23.2
K106353	K106353		Epitheilial	Neg	0.0153749	2.45011	3		3	K106353	23.8
K104618	K104618		Epitheilial	Neg	0.0119159	1.86662	3		3	K104618	23.9
K104779	K104779		Missing				3		3	K104779	24
K105094	K105094		Torn				3		3	K105094	24.2
K104739	K104739		Torn				3		3	K104739	25.3
K108707	K108707	Pax Gene	Epitheilial	Neg	0.00663299	0.99783	3		3	K108707	26
K104867	K104867		Epitheilial	Neg	0.00985056	1.4781	3		3	K104867	26.1
K104159	K104159		Epitheilial	Neg	0.0249084	3.96486	3		3	K104159	27.4
K108679	K108679	Pax Gene	Stroma				3		3	K108679	27.5
K104617	K104617		Torn				3		3	K104617	28.1
K102575	K102575		Torn				3		3	K102575	29.3
K109027	K109027	Pax Gene	Epitheilial	Neg	0.00739742	1.18382	3		3	K109027	29.6
K106889	K106889		Epitheilial	Neg	0.00630536	0.911777	3		3	K106889	29.8
K104591	K104591		Fat				3		3	K104591	30.3
K105884	K105884		Epitheilial	Neg	0.0267285	4.29423	3		3	K105884	30.6
K107298	K107298		Epitheilial	Neg	0.00843159	1.30526	3		3	K107298	31.3
K106834	K106834		Fat				3		3	K106834	31.9
K107953	K107953	Pax Gene	Epitheilial	Neg	0.01062	1.61765	3		3	K107953	33.4
K104495	K104495		Fat				3		3	K104495	33.4
K104260	K104260		Torn				3		3	K104260	33.8
K104698	K104698		Epitheilial	Neg	0.0137445	1.81535	3		3	K104698	34
K105767	K105767		Epitheilial	Neg	0.0218585	3.31836	3		3	K105767	34.2
K107251	K107251	Pax Gene	Epitheilial	Neg	0.00627036	1.01603	3		3	K107251	35.1
K107325	K107325	Pax Gene	Missing				3		3	K107325	38.4
K106071	K106071		Torn				3		3	K106071	38.6
K102418	K102418		Torn				3		3	K102418	45
K104978	K104978		Torn				3		3	K104978	50.1
K106517	K106517		Torn				3		3	K106517	52.4
K104581	K104581		Epitheilial	Neg	0.0166668	2.47026	3		3	K104581	65.9
K102656	K102656	Torn					4		4	K102656	9
K102605	K102605	Stroma					4		4	K102605	9.3
K106226	K106226	Epitheilial	Neg	0.072215	10.2929		4		4	K106226	9.5
K105635	K105635	Epitheilial	Neg	0.016214	2.40343		4		4	K105635	9.5
K104337	K104337	Epitheilial	Neg	0.0605549	9.67468		4		4	K104337	10
K104797	K104797		Torn				4		4	K104797	10.1
K105926	K105926		Epitheilial	Neg	0.0455843	7.39548	4		4	K105926	10.2
K104428	K104428		Stroma				4		4	K104428	10.5
K102627	K102627		Epitheilial	Neg	0.0279117	4.45981	4		4	K102627	11.1
K105278	K105278		Fat				4		4	K105278	11.3
K105173	K105173		Epitheilial	Neg	0.0129227	1.89074	4		4	K105173	11.4
K106219	K106219		Torn				4		4	K106219	11.5
K104800	K104800		Epitheilial	Neg	0.0758745	10.7995	4		4	K104800	11.8
K106854	K106854		Torn				4		4	K106854	12
K104854	K104854		Fat				4		4	K104854	12.3
K106138	K106138		Epitheilial	Neg	0.0199733	2.96822	4		4	K106138	12.4
K106991	K106991		Epitheilial	Neg	0.147777	18.3513	4		4	K106991	12.4
K107990	K107990	Pax Gene	Epitheilial	Neg	0.0188549	2.70164	4		4	K107990	12.5
K105898	K105898		Torn				4		4	K105898	13.2
K107980	K107980	Pax Gene	Epitheilial	Neg	0.0164117	2.49508	4		4	K107980	13.3
K106295	K106295		Epitheilial	Neg	0.0829985	13.0105	4		4	K106295	13.6
K108474	K108474	Pax Gene	Epitheilial	Neg	0.0381407	6.14204	4		4	K108474	13.8
K107893	K107893	Pax Gene	Epitheilial	Neg	0.0206521	2.81181	4		4	K107893	14.2
K106272	K106272		Epitheilial	Neg	0.0336289	4.82569	4		4	K106272	14.2
K108649	K108649	Pax Gene	Fat				4		4	K108649	14.3
K102583	K102583		Epitheilial	Neg	0.0336846	4.00954	4		4	K102583	14.4
K104848	K104848		Torn				4		4	K104848	14.4
K102503	K102503		Stroma				4		4	K102503	14.8
K107892	K107892	Pax Gene	Artifact				4		4	K107892	14.8
K105561	K105561		Epitheilial	Neg	0.0239698	3.59456	4		4	K105561	14.8
K103103	K103103		Epitheilial	Neg	0.0230976	3.58815	4		4	K103103	15
K108687	K108687	Pax Gene	Torn				4		4	K108687	15
K106057	K106057		Fat				4		4	K106057	15.1
K104399	K104399		Torn				4		4	K104399	15.4
K105949	K105949		Fat				4		4	K105949	15.7
K102574	K102574		Epitheilial	Neg	0.00827588	1.15515	4		4	K102574	15.8
K108515	K108515	v	Epitheilial	Neg	0.0531247	8.3651	4		4	K108515	16
K104745	K104745		Epitheilial	Neg	0.0535716	9.00688	4		4	K104745	16.1
K104690	K104690		Hemorrhage	Neg	0.0322364	4.54566	4		4	K104690	16.1
K105392	K105392		Epitheilial	Neg	0.0431059	6.00714	4		4	K105392	16.1
K104928	K104928		Torn				4		4	K104928	16.2
K108519	K108519	Pax Gene	Epitheilial	Neg	0.0102752	1.24529	4		4	K108519	16.5
K104921	K104921		Hemorrhage				4		4	K104921	16.6
K108580	K108580	Pax Gene	Epitheilial	Neg	0.0083168	1.16121	4		4	K108580	16.6
K105426	K105426		Hemorrhage				4		4	K105426	17.1
K105170	K105170		Epitheilial	Neg	0.0536222	8.39233	4		4	K105170	17.2
K106202	K106202		Epitheilial	Neg	0.0321474	5.14798	4		4	K106202	17.4
K105750	K105750		Epitheilial	Neg	0.0512634	8.16325	4		4	K105750	17.5
K105461	K105461		Stroma				4		4	K105461	17.5
K108093	K108093	Pax Gene	Torn				4		4	K108093	17.5
K108994	K108994	Pax Gene	Epitheilial	Neg	0.00285955	0.451257	4		4	K108994	17.6
K104233	K104233		Epitheilial	Neg	0.0100094	1.42993	4		4	K104233	17.8
K104933	K104933		Epitheilial	Neg	0.243168	42.8979	4		4	K104933	18
K102434	K102434		Epitheilial	Neg	0.072932	11.5859	4		4	K102434	18.4
K108092	Normal	Liver					4		4	K108092	20.7
K106132	BLANK						4		4	K106132	20.8
K105709	Normal	Sml Intestine					4		4	K105709	20.8
K106757	K108092	Pax Gene	Artifact				4		4	K106757	21
K105652	K106132		Torn				4		4	K105652	21.3
K104244	K105709		Epitheilial	Neg	0.0189068	2.98884	4		4	K104244	21.6
K104699	K106757		Artifact				4		4	K104699	22.3
K105894	K105652		Stroma/Fat				4		4	K105894	22.9
K104240	K104244		Torn				4		4	K104240	23.5
K108641	K104699		Fat				4		4	K108641	23.9
K104252	K105894		Torn				4		4	K104252	24
K102535	K104240		Missing				4		4	K102535	25.7
K105156	K108641	Pax Gene	Rim				4		4	K105156	26.9
K106335	K104252		Stroma				4		4	K106335	27
K104607	K102535		Rim				4		4	K104607	27.1
K107324	K105156		Torn				4		4	K107324	27.6
K104273	K106335		Fat				4		4	K104273	27.6
K107435	K104607		Hemorrhage				4		4	K107435	28.3
K106182	K107324		Fat				4		4	K106182	30.4
K108958	K104273		Hemorrhage	Neg	0.0581784	9.33947	4		4	K108958	33.2
K102676	K107435		Epitheilial	Neg	0.00325017	0.483573	4		4	K102676	34.7
K105816	K106182		Torn				4		4	K105816	36.7
K102442	K108958	Pax Gene	Epitheilial	Neg	0.065443	10.4283	4		4	K102442	41
K107908	K102676		Torn				4		4	K107908	43.7
K104782	K105816		Hemorrhage				4		4	K104782	44
K104499	K102442		Torn				4		4	K104499	65.2
K102675	K107908	Pax Gene	Epitheilial	Neg	0.0277197	3.88171	4		4	K102675	7.5
K102623	K104782		Torn				4		5	K102623	8.1
K102629	K104499		Fat	Neg			4		5	K102629	8.6
K104762	K102675		Stroma				5		5	K104762	8.9
K105980	K102623		Torn				5		5	K105980	8.9
K106486	K102629		Torn				5		5	K106486	8.9
K106169	K104762		Torn				5		5	K106169	9.5
K104587	K105980		Epitheilial	Neg	0.03545	5.29196	5		5	K104587	10
K104646	K106486		Torn				5		5	K104646	10.1
K104681	K106169		Torn				5		5	K104681	10.3
K104489	K104587		Torn				5		5	K104489	10.5
K107198	K104646		Epitheilial	Neg	0.0599451	9.0531	5		5	K107198	10.7
K106378	K104681		Epitheilial	Neg	0.0273756	4.05721	5		5	K106378	10.7
K106268	K104489		Torn				5		5	K106268	11
K106157	K107198	Pax Gene	Epitheilial	Neg	0.0162743	2.59158	5		5	K106157	11.3
K105880	K106378		Epitheilial	Neg	0.0245647	4.06472	5		5	K105880	11.4
K104815	K106268		Fat				5		5	K104815	11.4
K107225	K106157		Torn				5		5	K107225	11.4
K107341	K105880		Missing				5		5	K107341	11.8
K107016	K104815		Epitheilial	Neg	0.0222225	2.97471	5		5	K107016	12
K105986	K107225	Pax Gene	Epitheilial	Neg	0.0161406	2.47245	5		5	K105986	12.7
K104821	K107341	Pax Gene	Epitheilial	Artifact	0.0772248	14.2196	5		5	K104821	12.8
K107125	K107016	Pax Gene	Missing				5		5	K107125	12.8
K104932	K105986		Fat				5		5	K104932	12.9
K104804	K104821		Epitheilial	Neg	0.0523135	8.98191	5		5	K104804	12.9
K105518	K107125		Fat				5		5	K105518	13.1
K105254	K104932		Missing				5		5	K105254	13.7
K108677	K104804		Torn				5		5	K108677	13.7
K104536	K105518		Fat				5		5	K104536	13.7
K102477	K105254		Torn				5		5	K102477	13.8
K105006	K108677	Pax Gene	Epitheilial	Neg	0.00784795	1.24134	5		5	K105006	13.9
K106696	K104536		Torn				5		5	K106696	14
K106221	K102477		Torn				5		5	K106221	14.3
K108500	K105006		Fat				5		5	K108500	14.3
K108459	K106696		Missing				5		5	K108459	14.3
K105096	K106221		Epitheilial	Neg	0.0464503	6.51592	5		5	K105096	14.4
K105906	K108500	Pax Gene	Stroma				5		5	K105906	14.7
K108482	K108459	Pax Gene	Epitheilial	Neg	0.0183778	3.06333	5		5	K108482	14.9
K104922	K105096		Torn				5		5	K104922	15.2
K106842	K105906		Epitheilial	Neg	0.0221555	3.56918	5		5	K106842	15.4
K104249	K108482	Pax Gene	Epitheilial	Artfact	0.0143925	2.56798	5		5	K104249	15.5
K106799	K104922		Epitheilial	Neg	0.0128584	1.83534	5		5	K106799	15.7
K104485	K106842		Missing				5		5	K104485	15.8
K104563	K104249		Torn				5		5	K104563	15.8
K107613	K106799		Torn				5		5	K107613	16.1
K106114	K104485		Torn				5		5	K106114	16.2
K108295	K104563		Epitheilial	Neg	0.00849612	1.26754	5		5	K108295	16.6
K107775	K107613	Pax Gene	Stroma				5		5	K107775	16.7
K104912	K106114		Epitheilial	Neg	0.0181448	2.79356	5		5	K104912	16.9
K106186	K108295	Pax Gene	Stroma/Fat				5		5	K106186	17
K105300	K107775	Pax Gene	Torn				5		5	K105300	17.2
K104962	K104912		Epitheilial	Neg	0.00737863	1.13954	5		5	K104962	17.6
K105113	K106186		Torn				5		5	K105113	17.6
K106459	K105300		Epitheilial	Neg	0.0170144	2.60472	5		5	K106459	17.7
K107598	K104962		Torn				5		5	K107598	18.7
K108635	K105113		Missing				5		5	K108635	19
K106070	K106459		Epitheilial	Neg	0.0294427	4.47617	5		5	K106070	19
K106149	K107598	Pax Gene	Torn				5		5	K106149	19.6
K104571	K108635	Pax Gene	Epitheilial	Neg	0.0058865	0.905053	5		5	K104571	19.6
K105413	K106070		Epitheilial	Neg	0.0110241	1.80075	5		5	K105413	19.6
K107523	K106149		Missing				5		5	K107523	20
K105663	K104571		Epitheilial	Neg	0.0203029	2.70938	5		5	K105663	20.2
K102530	K105413		Epitheilial	Neg	0.0119467	1.80404	5		5	K102530	20.9
K102489	K107523	Pax Gene	Epitheilial	Neg	0.00812222	1.37709	5		5	K102489	21.5
K105983	K105663		Epitheilial	1	0.103953	14.915	5		5	K105983	21.7
K104884	K102530		Missing				5		5	K104884	21.7
K102569	K102489		Epitheilial	Neg	0.0152684	2.51366	5		5	K102569	21.8
K102609	K105983		Fat				5		5	K102609	22.6
K107299	K104884		Torn				5		5	K107299	22.6
K104207	K102569		Epitheilial	Neg	0.0232057	3.52636	5		5	K104207	22.6
K106993	K102609		Epitheilial	Neg	0.00692357	1.08318	5		5	K106993	23
K104329	K107299	Pax Gene	Epitheilial	Neg	0.00637729	0.967663	5		5	K104329	23.3
K105377	K104207		Torn				5		5	K105377	23.3
K104825	K106993		Epitheilial	Neg	0.0216343	3.1941	5		5	K104825	24.9
K106382	K104329		Epitheilial	Neg	0.00856028	1.20893	5		5	K106382	25.7
K106542	K105377		Torn				5		5	K106542	25.8
K108703	K104825		Epitheilial	Neg	0.00490225	0.669982	5		5	K108703	27.7
K102491	K106382		Fat				5		5	K102491	31.6
K104853	K106542		Missing				5		5	K104853	32.8
K104655	K108703	Pax Gene	Epitheilial	Neg	0.00519307	0.833146	5		5	K104655	47.3
K102639	K102491		Fat				5		5	K102639	5.8
K106725	K104853		Missing				5		6	K106725	6.8
K104751	K104655		Missing				5		6	K104751	7.2
K106591	K102639		Epitheilial	Neg	0.0617118	9.64259	6		6	K106591	7.5
K105886	K106725		Torn				6		6	K105886	7.8
K106291	K104751		Rim				6		6	K106291	8.9
K102522	K106591		Epitheilial	Neg	0.0395213	6.13982	6		6	K102522	9.3
K105166	K105886		Epitheilial	Neg	0.0275627	4.44034	6		6	K105166	9.4
K105686	K106291		Epitheilial	Neg	0.0420982	6.57364	6		6	K105686	9.5
K106607	K102522		Epitheilial	Neg	0.0523043	7.60265	6		6	K106607	9.9
K105150	K105166		Fat				6		6	K105150	10
K108518	K105686		Epitheilial	Neg	0.0322772	5.06959	6		6	K108518	10.5
K107176	K106607		Epitheilial	Neg	0.0656902	9.90103	6		6	K107176	10.9
K107931	K105150		Torn				6		6	K107931	11
K108669	K108518	Pax Gene	Epitheilial	Neg	0.0278828	4.51851	6		6	K108669	11.1
K102500	K107176	Pax Gene	Epitheilial	1	0.135409	20.3849	6		6	K102500	11.1
K105617	K107931	Pax Gene	Epitheilial	Neg	0.0742681	9.97167	6		6	K105617	11.3
K106137	K108669	Pax Gene	Epitheilial	Neg	0.0210937	3.07843	6		6	K106137	11.4
K106301	K102500		Torn				6		6	K106301	11.4
K105302	K105617		Stroma/Fat				6		6	K105302	11.8
K104740	K106137		Fat				6		6	K104740	12
K104193	K106301		Torn				6		6	K104193	12.3
K105863	K105302		Epitheilial	Neg	0.0282994	4.34185	6		6	K105863	12.6
K107564	K104740		Artifact				6		6	K107564	12.7
K106275	K104193		Torn				6		6	K106275	12.9
K102573	K105863		Epitheilial	Neg	0.0461229	7.31226	6		6	K102573	12.9
K105830	K107564		Epitheilial	Missing	0.151825	19.9676	6		6	K105830	13.1
K104420	K106275		Fat				6		6	K104420	13.1
K107381	K102573		Torn				6		6	K107381	13.3
K108003	K105830		Epitheilial	Neg	0.0354855	6.05396	6		6	K108003	13.3
K105567	K104420		Torn				6		6	K105567	13.4
K108017	K107381		Epitheilial	Neg	0.0103747	1.646	6		6	K108017	13.4
K104841	K108003	Pax Gene	Fat				6		6	K104841	13.7
K107545	K105567		Epitheilial	Neg	0.0624348	9.75809	6		6	K107545	13.8
K102490	K108017	Pax Gene	Epitheilial	Neg	0.00937836	1.51046	6		6	K102490	13.9
K105726	K104841		Torn				6		6	K105726	13.9
K108582	K107545	Pax Gene	Torn				6		6	K108582	13.9
K106005	K102490		Fat				6		6	K106005	14
K105704	K105726		Epitheilial	Neg	0.0391688	6.50787	6		6	K105704	14
K105513	K108582	Pax Gene	Epitheilial	Neg	0.0126658	1.77804	6		6	K105513	14
K108436	K106005		Torn				6		6	K108436	14.2
K105897	K105704		Torn				6		6	K105897	14.3
K105970	K105513		Stroma/Fat				6		6	K105970	14.3
K104555	K108436	Pax Gene	Epitheilial	Neg	0.022662	3.94894	6		6	K104555	14.9
K104363	K105897		Torn				6		6	K104363	14.9
K107380	K105970		Torn				6		6	K107380	15.4
K102518	K104555		Torn				6		6	K102518	15.4
K104731	K104363		Epitheilial	Neg	0.0262471	4.12149	6		6	K104731	15.4
K106107	K107380	Pax Gene	Epitheilial	Neg	0.033566	4.89539	6		6	K106107	15.8
K102602	K102518		Epitheilial	Neg	0.0155435	2.3821	6		6	K102602	16.3
K104514	K104731		Torn				6		6	K104514	16.4
K107142	K106107		Torn				6		6	K107142	16.5
K102432	K102602		Epitheilial	Neg	0.0307489	5.037	6		6	K102432	16.7
K105738	K104514		Epitheilial	Neg	0.0227746	3.6346	6		6	K105738	17.2
K104808	K107142	Pax Gene	Epitheilial	+/-	0.0826399	12.1767	6		6	K104808	17.8
K107339	K102432		Epitheilial	Neg	0.039889	5.75536	6		6	K107339	17.9
K108527	K105738		Epitheilial	Neg	0.0315205	4.48169	6		6	K108527	18.6
K106988	K104808		Torn				6		6	K106988	19.1
K108064	K107339		Epitheilial	Neg	0.00922721	1.58619	6		6	K108064	19.1
K104667	K108527	Pax Gene	Torn				6		6	K104667	20.3
K106455	K106988		Epitheilial	Neg	0.00864799	1.24768	6		6	K106455	20.6
K105633	K108064	Pax Gene	Epitheilial	Neg	0.00508775	0.715286	6		6	K105633	21.6
K108035	K104667		Epitheilial	Neg	0.0374459	5.51137	6		6	K108035	21.6
K104377	K106455		Epitheilial	Neg	0.0179552	2.75051	6		6	K104377	22.5
K106094	K105633		Epitheilial	Neg	0.0173362	2.7793	6		6	K106094	22.8
K102546	K108035	Pax Gene	Epitheilial	Neg	0.0321275	5.09066	6		6	K102546	22.9
K104772	K104377		Epitheilial	Neg	0.020921	3.44561	6		6	K104772	23.4
K105755	K106094		Rim				6		6	K105755	25.2
K108657	K102546		Epitheilial	Neg	0.0138997	2.06622	6		6	K108657	25.6
K105814	K104772		Epitheilial	Neg	0.0364483	5.52083	6		6	K105814	26.6
K106091	K105755		Epitheilial	Neg	0.0135129	2.06919	6		6	K106091	27.1
K106432	K108657	Pax Gene	Epitheilial	Neg	0.00725958	1.21436	6		6	K106432	27.5
K106713	K105814		Torn				6		6	K106713	30.8
K106563	K106091		Torn				6		6	K106563	31.5
K105138	K106432	Epitheilial	Neg				6		6	K105138	33.3
K107044	K106713	Epitheilial	Neg				6		6	K107044	38
K108029	K106563		Torn				6		6	K108029	50.3
K107886	K105138		Epitheilial	Neg	0.0727752	10.2987	6		6	K107886	52.8
K108712	K107044	Pax Gene	Fat				6		6	K108712	60.6
K104900	K108029	Pax Gene	Epitheilial	Neg	0.0127183	2.05995	6		6	K104900	61.3
K106522	K107886	Pax Gene	Epitheilial	Neg	0.0048342	0.721258	6		6	K106522	5.8
K107509	K108712	Pax Gene	Epitheilial	Neg	0.0473412	7.91666	6		7	K107509	6.8
K102499	K104900		Epitheilial	Neg	0.00582697	0.805309	6		7	K102499	7
K104890	K106522		Torn				7		7	K104890	7.1
K105014	K107509	Pax Gene	Epitheilial	Neg	0.0381896	5.20558	7		7	K105014	7.2
K104712	K102499		Fat				7		7	K104712	7.5
K108700	K104890		Torn				7		7	K108700	7.8
K105282	K105014		Epitheilial	Neg	0.0475284	8.23683	7		7	K105282	8.4
K102626	K104712		Torn				7		7	K102626	8.4
K104923	K108700	Pax Gene	Epitheilial	Neg	0.0087257	1.4142	7		7	K104923	8.5
K104687	K105282		Stroma				7		7	K104687	8.6
K108533	K102626		Epitheilial	Neg	0.0734065	11.5891	7		7	K108533	9
K102664	K104923		Torn				7		7	K102664	9.4
K104182	K104687		Epitheilial	Neg	0.0292681	5.15757	7		7	K104182	9.5
K108544	K108533	Pax Gene	Stroma				7		7	K108544	9.9
K105937	K102664		Epitheilial	Neg	0.0720811	13.347	7		7	K105937	9.9
K104765	K104182		Epitheilial	Neg	0.0287033	4.65158	7		7	K104765	10.2
K105482	K108544	Pax Gene	Epitheilial	Neg	0.0173012	2.31945	7		7	K105482	10.3
K104651	K105937		Torn				7		7	K104651	10.4
K107071	K104765		Artifact				7		7	K107071	10.5
K102561	K105482		Epitheilial	Neg	0.0248756	4.20548	7		7	K102561	11
K106162	K104651		Epitheilial	Neg	0.057006	9.7683	7		7	K106162	11.1
K104516	K107071	Pax Gene	Epitheilial	Neg	0.0308346	5.00339	7		7	K104516	11.1
K105874	K102561		Cyst				7		7	K105874	11.2
K104796	K106162		Fat				7		7	K104796	11.2
K108481	K104516		Fat				7		7	K108481	11.2
K105116	K105874		Hemorrhage				7		7	K105116	11.5
K108310	K104796		Torn				7		7	K108310	11.5
K107398	K108481	Pax Gene	Epitheilial	Neg	0.0207253	3.57154	7		7	K107398	12
K102475	K105116		Epitheilial	Neg	0.0175194	2.8246	7		7	K102475	12.1
K106955	K108310	Pax Gene	Epitheilial	Neg	0.0253955	4.04735	7		7	K106955	12.2
K105643	K107398	Pax Gene	Epitheilial	Neg	0.00931196	1.54518	7		7	K105643	12.3
K105572	K102475		Epitheilial	Neg	0.0231906	3.70486	7		7	K105572	12.7
K105055	K106955		Epitheilial	Neg	0.0768882	13.3364	7		7	K105055	12.7
K105078	K105643		Stroma				7		7	K105078	12.9
K105364	K105572		Epitheilial	Neg	0.0445513	7.31895	7		7	K105364	12.9
K105994	K105055		Missing				7		7	K105994	12.9
K105146	K105078		Fat				7		7	K105146	13.4
K105697	K105364		Epitheilial	Neg	0.0318176	5.19323	7		7	K105697	13.6
K104713	K105994		Epitheilial	Neg	0.0374685	6.32919	7		7	K104713	13.9
K104364	K105146		Epitheilial	Neg	0.0300749	4.2876	7		7	K104364	14.3
K104763	K105697		Torn				7		7	K104763	14.4
K105688	K104713		Epitheilial	+/-	0.106695	16.1217	7		7	K105688	14.5
K106000	K104364		Epitheilial	Neg	0.0381037	5.7453	7		7	K106000	14.5
K104529	K104763		Torn				7		7	K104529	14.5
K105692	K105688		Epitheilial	Neg	0.0285776	4.79421	7		7	K105692	15.3
K107124	K106000		Torn				7		7	K107124	15.4
K105914	K104529		Fat				7		7	K105914	15.5
K105004	K105692		Torn				7		7	K105004	15.8
K104668	K107124		Fat				7		7	K104668	15.9
K105020	K105914		Fat				7		7	K105020	16
K102428	K105004		Torn				7		7	K102428	16.5
K105861	K104668		Epitheilial	Neg	0.0426937	7.36653	7		7	K105861	16.8
K105314	K105020		Epitheilial	Neg	0.0356485	5.94615	7		7	K105314	16.9
K104766	K102428		Epitheilial	Neg	0.029021	4.8194	7		7	K104766	18
K106662	K105861		Torn				7		7	K106662	18.5
K106134	K105314		Torn				7		7	K106134	18.7
K107410	K104766		Epitheilial	Neg	0.0691345	9.79755	7		7	K107410	18.8
K104776	K106662		Epitheilial	Neg	0.036024	5.20283	7		7	K104776	19.5
K105245	K106134		Epitheilial	Neg	0.00831144	1.37562	7		7	K105245	20
K104720	K107410	Pax Gene	Stroma/Fat				7		7	K104720	20.8
K102572	K104776		Torn				7		7	K102572	22
K107550	K104720		Fat				7		7	K107550	22.3
K105152	K102572		Epitheilial	Neg	0.0193801	2.7404	7		7	K105152	24.1
K108561	K107550	Pax Gene	Hemorrhage				7		7	K108561	24.7
K106578	K105152		Hemorrhage				7		7	K106578	25
K108158	K108561	Pax Gene	Stroma/Fat				7		7	K108158	25
K104926	K106578		Torn				7		7	K104926	25.5
K107264	K108158	Pax Gene	Epitheilial	Neg	0.00872956	1.2481	7		7	K107264	26.2
K107170	K104926		Torn				7		7	K107170	26.2
K105673	K107264	Pax Gene	Epitheilial	Neg	0.00910994	1.33088	7		7	K105673	27
K107713	K107170	Pax Gene	Epitheilial	Neg	0.0263648	3.01826	7		7	K107713	30.5
K107069	K105673		Epitheilial	Neg	0.0273568	4.05276	7		7	K107069	30.6
K108652	K107713	Pax Gene	Epitheilial	Neg	0.00934192	1.57348	7		7	K108652	31.2
K107663	K107069	Pax Gene	Epitheilial	Neg	0.0183492	3.07326	7		7	K107663	31.5
K105987	K108652	Pax Gene	Stroma/Fat				7		7	K105987	34.6
K104342	K107663	Pax Gene	Epitheilial	Neg	0.0151096	2.24151	7		7	K104342	42.6
K104710	K105987		Epitheilial	Neg	0.0381603	5.43396	7		7	K104710	42.7
K102590	K104342		Epitheilial	Neg	0.0387021	5.63517	7		7	K102590	59.1
K104677	K104710		Torn				7		7	K104677	65.8
K104904	K102590		Fat				7		7	K104904	0.067
K106684	K104677		Epitheilial	Neg	0.0156516	2.28681	7		8	K106684	0.067
K105189	K104904		Epitheilial	Neg	0.0792592	8.26193	8		8	K105189	0.07
K108129	K106684		Stroma/Fat				8		8	K108129	0.07
K104538	K105189		Fat				8		8	K104538	0.073
K108675	K108129	Pax Gene	Stroma/Fat				8		8	K108675	0.076
K108643	K104538		Epitheilial	Neg	0.0440582	5.9901	8		8	K108643	0.079
K104934	K108675	Pax Gene	Fat				8		8	K104934	0.079
K106836	K108643	Pax Gene	Epitheilial	Neg	0.0229241	2.96618	8		8	K106836	0.083
K108633	K104934		Rim				8		8	K108633	0.083
K105555	K106836		Epitheilial	Neg	0.0741742	6.94643	8		8	K105555	0.083
K106997	K108633	Pax Gene	Epitheilial	Neg	0.011253	4.32416	8		8	K106997	0.084
K102517	K105555		Stroma/Fat				8		8	K102517	0.086
K104395	K106997		Fat				8		8	K104395	0.094
K107714	K102517		Fat				8		8	K107714	0.095
K104361	K104395		Rim				8		8	K104361	0.096
K107728	K107714	Pax Gene	Stroma/Fat				8		8	K107728	0.099
K107981	K104361		Fat				8		8	K107981	0.1
K105496	K107728	Pax Gene	Fat				8		8	K105496	0.101
K107973	K107981	Pax Gene	Epitheilial	Neg	0.00620903	19.7909	8		8	K107973	0.101
K104518	K105496		Stroma/Fat				8		8	K104518	0.103
K107467	K107973	Pax Gene	Stroma/Fat				8		8	K107467	0.105
K105381	K104518		Epitheilial	Neg	0.112761	19.4507	8		8	K105381	0.105
K106801	K107467	Pax Gene	Epitheilial	Neg	0.0126909	16.7708	8		8	K106801	0.106
K106939	K105381		Fat				8		8	K106939	0.106
K104670	K106801		Epitheilial	Neg	0.0591086	5.21239	8		8	K104670	0.106
K106953	K106939		Epitheilial	Neg	0.0115135	3.50225	8		8	K106953	0.107
K106143	K104670		Epitheilial	+/-	0.0362785	155.097	8		8	K106143	0.11
K104402	K106953		Stroma/Fat				8		8	K104402	0.11
K104520	K106143		Stroma/Fat				8		8	K104520	0.113
K104750	K104402		Torn				8		8	K104750	0.113
K102669	K104520		Epitheilial	Neg	0.0938908	41.6222	8		8	K102669	0.113
K106829	K104750		Hemorrhage				8		8	K106829	0.117
K108673	K102669		Torn				8		8	K108673	0.119
K105179	K106829		Epitheilial	Neg	0.0423749	3.36302	8		8	K105179	0.12
K105366	K108673	Pax Gene	Epitheilial	Neg	0.00565254	18.4272	8		8	K105366	0.122
K104205	K105179		Missing				8		8	K104205	0.123
K104403	K105366		Fat				8		8	K104403	0.125
K106370	K104205		Torn				8		8	K106370	0.128
K108704	K104403		Torn				8		8	K108704	0.128
K104484	K106370		Epitheilial	Neg	0.0325485	10.4791	8		8	K104484	0.128
K106722	K108704	Pax Gene	Fat				8		8	K106722	0.129
K102457	K104484		Fat				8		8	K102457	0.131
K104802	K106722		Torn				8		8	K104802	0.131
K108693	K102457		Artifact				8		8	K108693	0.135
K106139	K104802		Torn				8		8	K106139	0.136
K106341	K108693	Pax Gene	Epitheilial	Neg	0.0238254	27.8886	8		8	K106341	0.147
K105772	K106139		Epitheilial	Neg	0.0321655	9.97876	8		8	K105772	0.148
K106033	K106341		Epitheilial	Neg	0.0534216	5.00393	8		8	K106033	0.15
K104148	K105772		Missing				8		8	K104148	0.159
K105651	K106033		Torn				8		8	K105651	0.161
K108457	K104148		Epitheilial	Neg	0.0292634	3.66018	8		8	K108457	0.166
K105696	K105651		Fat				8		8	K105696	0.171
K104239	K108457	Pax Gene	Epitheilial	Neg	0.0452771	17.6659	8		8	K104239	0.174
K106628	K105696		Fat				8		8	K106628	0.182
K105955	K104239		Stroma/Fat				8		8	K105955	0.183
K105115	K106628		Torn				8		8	K105115	0.195
K106154	K105955		Epitheilial	Neg	0.0483303	8.80735	8		8	K106154	0.197
K106317	K105115		Stroma				8		8	K106317	0.2
K108065	K106154		Epitheilial	Neg	0.0273828	5.01644	8		8	K108065	0.206
K106158	K106317		Fat				8		8	K106158	0.206
K105394	K108065		Fat				8		8	K105394	0.21
K104298	K106158		Missing				8		8	K104298	0.214
K104236	K105394		Fat				8		8	K104236	0.218
K104944	K104298		Fat				8		8	K104944	0.218
K108078	K104236		Fat				8		8	K108078	0.226
K104986	K104944		Hemorrhage				8		8	K104986	0.228
K105431	K108078	Pax Gene	Fat				8		8	K105431	0.229
K104411	K104986		Torn				8		8	K104411	0.25
K106445	K105431		Fat				8		8	K106445	0.255
K108678	K104411		Epitheilial	Neg	0.0399586	5.08513	8		8	K108678	0.258
K105450	K106445		Fat				8		8	K105450	0.284
K107731	K108678	Pax Gene	Stroma/Fat				8		8	K107731	0.289
K106841	K105450		Epitheilial	Neg	0.041237	7.0344	8		8	K106841	0.297
K106766	K107731	Pax Gene	Epitheilial	Neg	0.0125281	57.6145	8		8	K106766	0.305
K108603	K106841		Missing				8		8	K108603	0.324
K104780	K106766		Torn				8		8	K104780	0.324
K107572	K108603		Epitheilial	Neg	0.0407978	12.1762	8		8	K107572	0.353
K107043	K104780		Torn				8		8	K107043	0.37
K104398	K107572	Pax Gene	Epitheilial	Neg	0.00999961	10.775	8		8	K104398	0.417
K102559	K107043	Pax Gene	Torn				8		8	K102559	0.055
K104530	K104398		Missing				8		9	K104530	0.068
K107175	K102559		Epitheilial	neg	0.0545072	8.26193	9		9	K107175	0.07
K105188	K104530		Epitheilial	neg	0.0717274	10.7923	9		9	K105188	0.071
K105154	K107175		Fat				9		9	K105154	0.074
K106802	K105188		Stroma/Fat				9		9	K106802	0.074
K108429	K105154		Epitheilial	+/-	0.0359471	5.9901	9		9	K108429	0.075
K106649	K106802		Epitheilial	neg	0.0222031	3.88232	9		9	K106649	0.076
K105594	K108429	Pax Gene	Stroma				9		9	K105594	0.081
K107241	K106649		Torn				9		9	K107241	0.082
K107203	K105594		Fat				9		9	K107203	0.082
K108623	K107241	Pax Gene	Fat				9		9	K108623	0.084
K108370	K107203	Pax Gene	Fat				9		9	K108370	0.084
K108625	K108623	Pax Gene	Epitheilial	+/-	0.0258186	4.08556	9		9	K108625	0.087
K104560	K108370	Pax Gene	Fat				9		9	K104560	0.091
K107480	K108625	Pax Gene	Epitheilial	neg	0.00619006	0.974707	9		9	K107480	0.094
K105864	K104560		Torn				9		9	K105864	0.097
K102594	K107480	Pax Gene	Epitheilial	neg	0.0382736	6.02023	9		9	K102594	0.097
K107603	K105864		Epitheilial	Artifact	0.128834	19.5374	9		9	K107603	0.098
K104949	K102594		Fat				9		9	K104949	0.099
K105344	K107603	Pax Gene	Epitheilial	+/-	0.0279541	5.03877	9		9	K105344	0.099
K105331	K104949		Fat				9		9	K105331	0.101
K107266	K105344		Torn				9		9	K107266	0.101
K104729	K105331		Epitheilial	+/-	0.111996	16.7708	9		9	K104729	0.102
K108301	K107266	Pax Gene	Missing				9		9	K108301	0.103
K107041	K104729		Torn				9		9	K107041	0.103
K104639	K108301	Pax Gene	Missing				9		9	K104639	0.105
K105131	K107041	Pax Gene	Epitheilial	Artifact	0.0367578	6.34285	9		9	K105131	0.106
K104218	K104639		Stroma/Fat				9		9	K104218	0.108
K104924	K105131		Fat				9		9	K104924	0.108
K108433	K104218		Fat				9		9	K108433	0.109
K106234	K104924		Epitheilial	neg	0.0222631	3.23688	9		9	K106234	0.109
K108662	K108433	Pax Gene	Epitheilial	+/-	0.0194955	3.36302	9		9	K108662	0.114
K106141	K106234		Epitheilial	1	0.119818	18.4272	9		9	K106141	0.115
K105143	K108662	Pax Gene	Stroma	Neg	0.0132667	1.94503	9		9	K105143	0.117
K105969	K106141		Torn				9		9	K105969	0.118
K105804	K105143		Fat				9		9	K105804	0.12
K104644	K105969		Missing				9		9	K104644	0.12
K105060	K105804		Epitheilial	neg	0.0694782	10.4791	9		9	K105060	0.123
K104158	K104644		Torn				9		9	K104158	0.124
K105700	K105060		Torn				9		9	K105700	0.126
K104716	K104158		Fat				9		9	K104716	0.129
K104647	K105700		Fat				9		9	K104647	0.133
K105348	K104716		Epitheilial	Artifact			9		9	K105348	0.134
K104814	K104647		Missing				9		9	K104814	0.136
K108477	K105348		Torn				9		9	K108477	0.138
K104389	K104814		Torn				9		9	K104389	0.14
K108686	K108477	Pax Gene	Epitheilial	+/-	0.0724737	10.801	9		9	K108686	0.141
K106862	K104389		Torn				9		9	K106862	0.146
K108354	K108686	Pax Gene	Epitheilial	neg	0.0245381	3.66018	9		9	K108354	0.149
K105727	K106862		Epitheilial	neg	0.128764		9		9	K105727	0.15
K104614	K108354	Pax Gene	Epitheilial	Artifact			9		9	K104614	0.151
K108702	K105727		Missing				9		9	K108702	0.156
K106823	K104614		Missing				9		9	K106823	0.161
K104261	K108702	Pax Gene	Fat				9		9	K104261	0.162
K104569	K106823		Fat				9		9	K104569	0.165
K108039	K104261		Epitheilial	+/-	0.038701	5.64897	9		9	K108039	0.166
K104948	K104569		Epitheilial	+/-	0.0322864	5.01644	9		9	K104948	0.167
K104376	K108039	Pax Gene	Stroma/Fat				9		9	K104376	0.169
K108015	K104948		Epitheilial	Artifact			9		9	K108015	0.181
K108476	K104376		Epitheilial	neg	0.0558018		9		9	K108476	0.184
K105607	K108015	Pax Gene	Stroma/Fat				9		9	K105607	0.186
K106131	K108476	Pax Gene	Fat				9		9	K106131	0.186
K108646	K105607		Epitheilial	neg	0.0476049	5.82262	9		9	K108646	0.187
K106051	K106131		Rim				9		9	K106051	0.198
K108385	K108646	Pax Gene	Epitheilial	+/-	0.0255226	4.05055	9		9	K108385	0.091
K106194	K106051		Rim				9		9	K106194	0.142
K106636	K108385	Pax Gene	Epitheilial	neg	0.0369951	5.61199	9		9	K106636	0.207
K102433	K106194		Epitheilial	neg	0.0192497	8.84502	9		9	K102433	0.22
K105264	K106636		Fat				9		9	K105264	0.227
K104768	K102433		Fat				9		9	K104768	0.229
K108322	K105264		Fat				9		9	K108322	0.242
K108105	K104768		Epitheilial	neg	0.0478265	7.0344	9		9	K108105	0.255
K104335	K108322	Pax Gene	Stroma				9		9	K104335	0.271
K106004	K108105	Pax Gene	Stroma				9		9	K106004	0.273
K102540	K104335		Torn				9		9	K102540	0.281
K102462	K106004		Fat				9		9	K102462	0.303
K108661	K102540		Fat				9		9	K108661	0.321
K105101	K102462		Epitheilial	neg	0.0834133	10.775	9		9	K105101	0.414
K105362	K108661	Pax Gene	Fat				9		9	K105362	0.423
K102661	K105101		Torn				9		9	K102661	0.429
	K105362		Torn				9
	K102661		Torn				9

## Sheet: FOXA1
category										TMA#	barcode	category
14.5	K102685		Epitheilial	Neg	0.0109183	1.63776	1			1	K102685	14.5
	K104872		Torn				1			1	K104872
14.4	K104349		Torn				1			1	K104349	14.4
	K104602		Torn				1			1	K104602
17.1	K104326		Torn				1			1	K104326	17.1
	K104857		Torn				1			1	K104857
14.6	K104444		Epitheilial	Neg	0.0173478	2.61301	1			1	K104444	14.6
	K104683		Torn				1			1	K104683
16.2	K104367		Missing				1			1	K104676	16.2
	K104676		Missing				1			1	K104367
28.7	K102424		Epitheilial	Neg	0.0212817	3.17527	1			1	K102424	28.7
	K104820		Epitheilial	1	0.183764	33.4794	1			1	K104820
18.9	K104330		Fat				1			1	K104330	18.9
	K104971		Torn				1			1	K104971
32.1	K104879		Torn				1			1	K104879	32.1
	K105065		Fat				1			1	K105065
16.8	K102591		Epitheilial	Neg	0.0151157	2.25851	1			1	K102591	16.8
	K108400	Pax Gene	Epitheilial	Neg	0.0115617	1.82754	1			1	K108400
18.2	K102595		Missing				1			1	K102595	18.2
	K108414	Pax Gene	Epitheilial	Neg	0.012667	1.88152	1			1	K108414
12.7	K104250		Epitheilial	Neg	0.0275245	4.2779	1			1	K104250	12.7
	K104512		Epitheilial	Neg	0.0329964	5.47145	1			1	K104512
13.9	K103104		Torn				1			1	K103104	13.9
	K105198		Epitheilial	Neg	0.0161133	2.5718	1			1	K105198
21	K102576		Epitheilial	+/-	0.00719961	0.939408	1			1	K102576	21
	K108009	Pax Gene	Epitheilial	Neg	0.0102434	1.54828	1			1	K108009
Paired	K104334		Fat				1			1	K104334	Paired
	K104973		Stroma/Fat				1			1	K104973
25.4	K104840		Skel Muscle	Neg			1			1	K104840	25.4
	K107658	Pax Gene	Torn				1			1	K107658
Paired	K105964		Fat				1			1	K105964	Paired
	K109064	Pax Gene	Fat				1			1	K109064
28.8	K108591	Pax Gene	Epitheilial	+/-	0.0531496	8.28348	1			1	K108591	28.8
	K109136	Pax Gene	Fat				1			1	K109136
Paired	K106751		Missing				1			1	K106751	Paired
	K109143	Pax Gene	Missing				1			1	K109143
11.5	K104271		Epitheilial	Neg	0.0328497	5.25351	1			1	K104271	11.5
	K109055	Pax Gene	Fat				1			1	K109055
Paired	K106817		Missing				1			1	K106817	Paired
	K109051	Pax Gene	Fat				1			1	K109051
Paired	K106820		Missing				1			1	K106820	Paired
	K109127	Pax Gene	Fat				1			1	K109127
0.2	K104493		Torn				1			1	K104493	0.2
	K109011	Pax Gene	Torn				1			1	K109011
30.4	K104974		Epitheilial	Neg	0.0209603	3.48971	1			1	K104974	30.4
	K106657		Torn				1			1	K106657
9.5	K106199		Torn				1			1	K106199	9.5
	K108919	Pax Gene	Fat				1			1	K108919
31.2	K105076		Torn				1			1	K105076	31.2
	K108838	Pax Gene	Epitheilial	Neg	0.021088	3.5516	1			1	K108838
9	K107070	Pax Gene	Stroma	Neg			1			1	K107070	9
	K107216	Pax Gene	Stroma/Fat	Neg			1			1	K107216
13.32	K105913		Torn				1			1	K105913	13.32
	K108874	Pax Gene	Hemorrhage				1			1	K108874
22.4	K105720		Torn				1			1	K105720	22.4
	K107140	Pax Gene	Epitheilial	Neg	0.0146035	2.20736	1			1	K107140
31.5	K105717		Epitheilial	Neg	0.0230567	3.84774	1			1	K105717	31.5
	K107868	Pax Gene	Epitheilial	Neg	0.0115149	1.55836	1			1	K107868
25.5	K107672	Pax Gene	Epitheilial	Neg	0.0115988	1.7278	1			1	K107672	25.5
	K108512	Pax Gene	Epitheilial	Neg	0.00449284	0.636007	1			1	K108512
11.5	K106525		Torn				1			1	K106525	11.5
	K107439	Pax Gene	Stroma/Fat				1			1	K107439
19.6	K106643		Epitheilial	1	0.122343	27.1002	1			1	K106643	19.6
	K106756		Torn				1			1	K106756
21.2	K106798		Epitheilial	Neg	0.0351582	5.22613	1			1	K106798	21.2
	K108879	Pax Gene	Stroma/Fat				1			1	K108879
38.6	K106716		Torn				1			1	K106716	38.6
	K107359	Pax Gene	Stroma/Fat				1			1	K107359
20.2	K106983		Epitheilial	Neg	0.0130077	2.12113	1			1	K106983	20.2
	K107641	Pax Gene	Epitheilial	Neg	0.017613	2.58502	1			1	K107641
12.4	K105650		Stroma/Fat				1			1	K105650	12.4
	K107172	Pax Gene	Fat				1			1	K107172
12.5	K107896	Pax Gene	Epitheilial	Neg	0.0119631	1.63251	1			1	K107896	12.5
	K108542	Pax Gene	Epitheilial	Neg	0.00825177	1.0886	1			1	K108542
66.4	K106641		Torn				1			1	K106641	66.4
	K109107	Pax Gene	Fat				1			1	K109107
6.8	K106669	Epitheilial	+/-	0.0905766	15.5183		2			2	K106669	6.8
9.5	K104899	Torn					2			2	K104899	9.5
9.6	K106609	Torn					2			2	K106609	9.6
10.4	K102483		Epitheilial	Neg	0.0206823	3.21151	2			2	K102483	10.4
11.3	K102465		Stroma/Fat				2			2	K102465	11.3
12.8	K106624		Torn				2			2	K106624	12.8
13.4	K104988		Torn				2			2	K104988	13.4
13.7	K104993		Torn				2			2	K104993	13.7
13.7	K105228		Epitheilial	Neg	0.0350758	5.7149	2			2	K105228	13.7
13.7	K104304		Missing				2			2	K104304	13.7
14.5	K104171		Torn				2			2	K104171	14.5
14.6	K106557		Torn				2			2	K106557	14.6
14.7	K104968		Fat				2			2	K104968	14.7
14.9	K104287		Fat				2			2	K104287	14.9
15	K104977		Epitheilial	Neg	0.0394483	6.80096	2			2	K104977	15
15.1	K104285		Epitheilial	Neg	0.0288265	5.02475	2			2	K104285	15.1
15.3	K104307		Torn				2			2	K104307	15.3
15.3	K104247		Epitheilial	Neg	0.0523778	8.72976	2			2	K104247	15.3
15.3	K105469		Epitheilial	Neg	0.0328506	5.09779	2			2	K105469	15.3
15.3	K105790		Torn				2			2	K105790	15.3
15.6	K104970		Epitheilial	Neg	0.0165825	2.95959	2			2	K104970	15.6
15.6	K106055		Torn				2			2	K106055	15.6
15.7	K104283		Torn				2			2	K104283	15.7
15.9	K104181		Fat				2			2	K104181	15.9
16	K104665		Epitheilial	Neg	0.0273849	3.79382	2			2	K104665	16
16	K104210		Torn				2			2	K104210	16
16	K104650		Torn				2			2	K104650	16
16	K107941	Pax Gene	Epitheilial	+/-	0.0512366	8.23491	2			2	K107941	16
16.3	K104981		Fat				2			2	K104981	16.3
16.3	K105292		Fat				2			2	K105292	16.3
16.5	K104992		Torn				2			2	K104992	16.5
16.6	K108523	Pax Gene	Epitheilial	Neg	0.0328399	5.27944	2			2	K108523	16.6
16.6	K104838		Torn				2			2	K104838	16.6
16.7	K104967		Epitheilial	Neg	0.0270323	4.39754	2			2	K104967	16.7
16.7	K104276		Epitheilial	Neg	0.0292315	4.35998	2			2	K104276	16.7
17.3	K104308		Epitheilial	Neg	0.0277074	4.43435	2			2	K104308	17.3
17.3	K104305		Epitheilial	Neg	0.0383371	6.48479	2			2	K104305	17.3
17.8	K104994		Torn				2			2	K104994	17.8
17.8	K104306		Torn				2			2	K104306	17.8
18.6	K104289		Torn				2			2	K104289	18.6
20.7	K104959		Missing				2			2	K104959	20.7
21.2	K104146		Epitheilial	Neg	0.0553705	10.0549	2			2	K104146	21.2
21.4	K107312	Pax Gene	Torn				2			2	K107312	21.4
21.6	K107949	Pax Gene	Epitheilial	Neg	0.032619	5.47482	2			2	K107949	21.6
21.7	K105262		Torn				2			2	K105262	21.7
21.9	K102469		Torn				2			2	K102469	21.9
22.7	K106040		Torn				2			2	K106040	22.7
23.1	K104288		Missing				2			2	K104288	23.1
23.1	K105273		Fat				2			2	K105273	23.1
23.3	K106038		Torn				2			2	K106038	23.3
23.8	K104893		Torn				2			2	K104893	23.8
24.1	K105121		Torn				2			2	K105121	24.1
24.2	K105470		Epitheilial	Neg	0.0321813	5.13052	2			2	K105470	24.2
24.2	K106037		Epitheilial	Neg	0.0177326	2.76574	2			2	K106037	24.2
24.2	K105981		Torn				2			2	K105981	24.2
24.3	K105511		Torn				2			2	K105511	24.3
24.4	K107928	Pax Gene	Torn				2			2	K107928	24.4
24.7	K104174		Torn				2			2	K104174	24.7
25	K104152		Torn				2			2	K104152	25
25.4	K106008		Epitheilial	Neg	0.0162045	2.41188	2			2	K106008	25.4
25.6	K106135		Epitheilial	Neg	0.0200525	3.50168	2			2	K106135	25.6
25.7	K104966		Missing				2			2	K104966	25.7
26.6	K104658		Torn				2			2	K104658	26.6
26.8	K104880		Torn				2			2	K104880	26.8
27.6	K104310		Torn				2			2	K104310	27.6
27.7	K106060		Torn				2			2	K106060	27.7
27.8	K104862		Epitheilial	Neg	0.0179623	2.7623	2			2	K104862	27.8
28.4	K104176		Torn				2			2	K104176	28.4
28.9	K106980		Epitheilial	Neg	0.0386988	6.10459	2			2	K106980	28.9
29.6	K102541		Torn				2			2	K102541	29.6
29.9	K104864		Torn				2			2	K104864	29.9
30.9	K106890		Fat				2			2	K106890	30.9
31	K105383		Torn				2			2	K105383	31
32.5	K106285		Torn				2			2	K106285	32.5
32.7	K104671		Fat				2			2	K104671	32.7
35.1	K104184		Torn				2			2	K104184	35.1
35.5	K105883		Epitheilial	Neg	0.0464053	7.58621	2			2	K105883	35.5
36.2	K108619	Pax Gene	Epitheilial	Neg	0.0477314	8.38289	2			2	K108619	36.2
41	K108563	Pax Gene	Epitheilial	Neg	0.0122528	2.16003	2			2	K108563	41
63.1	K107962	Pax Gene	Epitheilial	Neg	0.0346648	6.23555	2			2	K107962	63.1
9.4	K102628		Torn				3			3	K102628	9.4
10.3	K106642		Missing				3			3	K106642	10.3
12	K108085	Pax Gene	Epitheilial	+/-	0.00728785	1.08616	3			3	K108085	12
13.4	K104167		Torn				3			3	K104167	13.4
13.5	K107050	Pax Gene	Epitheilial	+/-	0.00936814	1.63165	3			3	K107050	13.5
13.5	K107092	Pax Gene	Epitheilial	Neg	0.0197435	3.24935	3			3	K107092	13.5
13.6	K106629		Torn				3			3	K106629	13.6
13.7	K107257	Pax Gene	Missing				3			3	K107257	13.7
13.8	K104999		Missing				3			3	K104999	13.8
14	K104957		Torn				3			3	K104957	14
14.4	K104268		Torn				3			3	K104268	14.4
14.5	K106602		Epitheilial	Neg	0.00736481	1.09341	3			3	K106602	14.5
14.5	K104386		Torn				3			3	K104386	14.5
14.6	K104951		Epitheilial	Neg	0.0186116	2.99374	3			3	K104951	14.6
14.6	K104991		Torn				3			3	K104991	14.6
14.6	K104223		Missing				3			3	K104223	14.6
14.8	K107456	Pax Gene	Missing				3			3	K107456	14.8
14.9	K104961		Torn				3			3	K104961	14.9
15	K104214		Torn				3			3	K104214	15
15.3	K106022		Rim				3			3	K106022	15.3
15.3	K105648		Torn				3			3	K105648	15.3
13.4	K108587	Pax Gene	Torn				3			3	K108587	13.4
16	K106045		Torn				3			3	K106045	16
16	K104296		Torn				3			3	K104296	16
16.5	K105792		Hemorrhage				3			3	K105792	16.5
16.5	K105877		Epitheilial	Neg	0.0248442	4.58632	3			3	K105877	16.5
17.2	K108638	Pax Gene	Epitheilial	Neg	0.0084713	1.4255	3			3	K108638	17.2
16.6	K104321		Artifact				3			3	K104321	16.6
16.6	K106325		Stroma				3			3	K106325	16.6
16.7	K107093	Pax Gene	Torn				3			3	K107093	16.7
16.7	K104965		Torn				3			3	K104965	16.7
16.7	K104286		Torn				3			3	K104286	16.7
16.7	K104157		Epitheilial	Neg	0.0449238	7.60977	3			3	K104157	16.7
17.2	K104941		Torn				3			3	K104941	17.2
17.2	K105360		Stroma				3			3	K105360	17.2
17.3	K107624	Pax Gene	Stroma				3			3	K107624	17.3
17.7	K105145		Torn				3			3	K105145	17.7
17.7	K102431		Epitheilial	Neg	0.0175172	2.63872	3			3	K102431	17.7
17.8	K104877		Torn				3			3	K104877	17.8
17.8	K105671		Epitheilial	Neg	0.0253115	4.10571	3			3	K105671	17.8
17.8	K104281		Torn				3			3	K104281	17.8
17.8	K102557		Torn				3			3	K102557	17.8
19	K105668		Torn				3			3	K105668	19
19.3	K106043		Torn				3			3	K106043	19.3
20	K104663		Torn				3			3	K104663	20
20.9	K104785		Torn				3			3	K104785	20.9
21.2	K106054		Missing				3			3	K106054	21.2
21.6	K108553	Pax Gene	Stroma	Neg			3			3	K108553	21.6
21.9	K105484		Torn				3			3	K105484	21.9
22.4	K108483	Pax Gene	Epitheilial	Neg	0.0170186	2.94288	3			3	K108483	22.4
23.2	K104666		Epitheilial	Neg	0.0201928	2.72251	3			3	K104666	23.2
23.8	K106353		Torn				3			3	K106353	23.8
23.9	K104618		Torn				3			3	K104618	23.9
24	K104779		Missing				3			3	K104779	24
24.2	K105094		Torn				3			3	K105094	24.2
25.3	K104739		Torn				3			3	K104739	25.3
26	K108707	Pax Gene	Epitheilial	Neg	0.00658412	1.11742	3			3	K108707	26
26.1	K104867		Torn				3			3	K104867	26.1
27.4	K104159		Epitheilial	Neg	0.0107952	1.68174	3			3	K104159	27.4
27.5	K108679	Pax Gene	Stroma	Neg			3			3	K108679	27.5
28.1	K104617		Torn				3			3	K104617	28.1
29.3	K102575		Torn				3			3	K102575	29.3
29.6	K109027	Pax Gene	Epitheilial	Neg	0.0211668	3.78314	3			3	K109027	29.6
29.8	K106889		Epitheilial	Neg	0.0192373	3.34813	3			3	K106889	29.8
30.3	K104591		Fat				3			3	K104591	30.3
30.6	K105884		Epitheilial	Neg	0.0285047	4.83269	3			3	K105884	30.6
31.3	K107298	Pax Gene	Epitheilial	Neg	0.0133246	2.23294	3			3	K107298	31.3
31.9	K106834		Torn				3			3	K106834	31.9
33.4	K107953	Pax Gene	Epitheilial	Neg	0.0332462	5.66795	3			3	K107953	33.4
33.4	K104495		Torn				3			3	K104495	33.4
33.8	K104260		Torn				3			3	K104260	33.8
34	K104698		Epitheilial	Neg	0.0162274	2.39522	3			3	K104698	34
34.2	K105767		Epitheilial	Neg	0.0630337	11.3876	3			3	K105767	34.2
35.1	K107251	Pax Gene	Epitheilial	Neg	0.0104918	1.86902	3			3	K107251	35.1
38.4	K107325	Pax Gene	Missing				3			3	K107325	38.4
38.6	K106071		Stroma	Neg			3			3	K106071	38.6
45	K102418		Torn				3			3	K102418	45
50.1	K104978		Torn				3			3	K104978	50.1
52.4	K106517		Torn				3			3	K106517	52.4
65.9	K104581		Torn				3			3	K104581	65.9
9	K102656	Missing					4			4	K102656	9
9.3	K102605	Missing					4			4	K102605	9.3
9.5	K106226	Missing					4			4	K106226	9.5
9.5	K105635	Epitheilial	Neg	0.0291137	5.19985		4			4	K105635	9.5
10	K104337	Epitheilial	Neg	0.0221059	3.38998		4			4	K104337	10
10.1	K104797		Torn				4			4	K104797	10.1
10.2	K105926		Epitheilial	neg	0.0267887	5.37127	4			4	K105926	10.2
10.5	K104428		Torn				4			4	K104428	10.5
11.1	K102627		Epitheilial	Neg	0.00668777	0.992638	4			4	K102627	11.1
11.3	K105278		Torn				4			4	K105278	11.3
11.4	K105173		Torn				4			4	K105173	11.4
11.5	K106219		Torn				4			4	K106219	11.5
11.8	K104800		Epitheilial	Neg	0.0133944	2.02315	4			4	K104800	11.8
12	K106854		Torn				4			4	K106854	12
12.3	K104854		Fat				4			4	K104854	12.3
12.4	K106138		Epitheilial	Neg	0.00848084	1.22622	4			4	K106138	12.4
12.4	K106991		Epitheilial	Neg	0.0308582	4.86493	4			4	K106991	12.4
12.5	K107990	Pax Gene	Epitheilial	Neg	0.0112905	1.98375	4			4	K107990	12.5
13.2	K105898		Torn				4			4	K105898	13.2
13.3	K107980	Pax Gene	Epitheilial	+/-	0.0356865	6.20409	4			4	K107980	13.3
13.6	K106295		Epitheilial	Neg	0.0139952	2.24864	4			4	K106295	13.6
13.8	K108474	Pax Gene	Epitheilial	1	0.0192603	3.82276	4			4	K108474	13.8
14.2	K107893	Pax Gene	Epitheilial	1	0.0749861	13.0014	4			4	K107893	14.2
14.2	K106272		Epitheilial	1	0.0134064	2.20718	4			4	K106272	14.2
14.3	K108649	Pax Gene	Fat				4			4	K108649	14.3
14.4	K102583		Epitheilial	1	0.0603465	10.6645	4			4	K102583	14.4
14.4	K104848		Torn				4			4	K104848	14.4
14.8	K102503		Torn				4			4	K102503	14.8
14.8	K107892	Pax Gene	Epitheilial	Neg	0.00893161	1.44834	4			4	K107892	14.8
14.8	K105561		Epitheilial	Neg	0.017322	3.07516	4			4	K105561	14.8
15	K103103		Rim				4			4	K103103	15
15	K108687	Pax Gene	Torn				4			4	K108687	15
15.1	K106057		Fat				4			4	K106057	15.1
15.4	K104399		Torn				4			4	K104399	15.4
15.7	K105949		Torn				4			4	K105949	15.7
15.8	K102574		Epitheilial	Neg	0.0142693	1.99633	4			4	K102574	15.8
16	K108515	Pax Gene	Epitheilial	+/-	0.0283627	5.10982	4			4	K108515	16
16.1	K104745		Torn				4			4	K104745	16.1
16.1	K104690		Hemorrhage				4			4	K104690	16.1
16.1	K105392		Artifact				4			4	K105392	16.1
16.2	K104928		Torn				4			4	K104928	16.2
16.5	K108519	Pax Gene	Epitheilial	+/-	0.0192405	3.15394	4			4	K108519	16.5
16.6	K104921		Hemorrhage				4			4	K104921	16.6
16.6	K108580	Pax Gene	Epitheilial	Neg	0.00700267	1.03066	4			4	K108580	16.6
17.1	K105426		Hemorrhage				4			4	K105426	17.1
17.2	K105170		Epitheilial	Neg	0.0172348	2.87055	4			4	K105170	17.2
17.4	K106202		Epitheilial	+/-	0.0351722	6.39737	4			4	K106202	17.4
17.5	K105750		Epitheilial	+/-	0.0993343	21.3093	4			4	K105750	17.5
17.5	K105461		Torn				4			4	K105461	17.5
17.5	K108093	Pax Gene	Torn				4			4	K108093	17.5
17.6	K108994	Pax Gene	Epitheilial	Neg	0.0105675	1.84638	4			4	K108994	17.6
17.8	K104233		Epitheilial	Neg	0.0229015	3.55857	4			4	K104233	17.8
18	K104933		Epitheilial	Neg	0.0250902	3.90086	4			4	K104933	18
18.4	K102434		Epitheilial	Neg	0.0201371	3.38722	4			4	K102434	18.4
20.7	K108092	Pax Gene	Epitheilial	Neg	0.0134978	2.05806	4			4	K108092	20.7
20.8	K106132		Torn				4			4	K106132	20.8
20.8	K105709		Epitheilial	+/-	0.0162522	2.90514	4			4	K105709	20.8
21	K106757		Epitheilial	Neg	0.0198866	3.66444	4			4	K106757	21
21.3	K105652		Stroma/Fat				4			4	K105652	21.3
21.6	K104244		Torn				4			4	K104244	21.6
22.3	K104699		Fat				4			4	K104699	22.3
22.9	K105894		Torn				4			4	K105894	22.9
23.5	K104240		Rim				4			4	K104240	23.5
23.9	K108641	Pax Gene	Fat				4			4	K108641	23.9
24	K104252		Epitheilial	+/-	0.0253567	4.06733	4			4	K104252	24
25.7	K102535		Torn				4			4	K102535	25.7
26.9	K105156		Torn				4			4	K105156	26.9
27	K106335		Fat				4			4	K106335	27
27.1	K104607		Rim				4			4	K104607	27.1
27.6	K107324	Pax Gene	Fat				4			4	K107324	27.6
27.6	K104273		Rim				4			4	K104273	27.6
28.3	K107435	Pax Gene	Epitheilial	Neg	0.00746317	1.25033	4			4	K107435	28.3
30.4	K106182		Torn	Torn			4			4	K106182	30.4
33.2	K108958	Pax Gene	Epitheilial	+/-	0.0324797	5.62006	4			4	K108958	33.2
34.7	K102676		Torn				4			4	K102676	34.7
36.7	K105816		Hemorrhage				4			4	K105816	36.7
41	K102442		Torn				4			4	K102442	41
43.7	K107908	Pax Gene	Epitheilial	+/-	0.0295713	5.02298	4			4	K107908	43.7
44	K104782		Torn				4			4	K104782	44
65.2	K104499		Fat				4			4	K104499	65.2
7.5	K102675		Torn				5			4	K102675	7.5
8.1	K102623		Torn				5			5	K102623	8.1
8.6	K102629		Torn				5			5	K102629	8.6
8.9	K104762		Epitheilial	+/-	0.021844	3.43069	5			5	K104762	8.9
8.9	K105980		Epitheilial	Neg	0.0155198	2.55764	5			5	K105980	8.9
8.9	K106486		Torn				5			5	K106486	8.9
9.5	K106169		Epitheilial	Neg	0.0296084	4.46616	5			5	K106169	9.5
10	K104587		Torn				5			5	K104587	10
10.1	K104646		Epitheilial	Neg	0.019648	3.00089	5			5	K104646	10.1
10.3	K104681		Epitheilial	Neg	0.018398	2.72072	5			5	K104681	10.3
10.5	K104489		Torn				5			5	K104489	10.5
10.7	K107198	Pax Gene	Epitheilial	+/-	0.0180102	3.01215	5			5	K107198	10.7
10.7	K106378		Epitheilial	Neg	0.0128078	2.0073	5			5	K106378	10.7
11	K106268		Torn				5			5	K106268	11
11.3	K106157		Torn				5			5	K106157	11.3
11.4	K105880		Missing				5			5	K105880	11.4
11.4	K104815		Epitheilial	Neg	0.013254	1.91133	5			5	K104815	11.4
11.4	K107225	Pax Gene	Epitheilial	1	0.0536082	9.8676	5			5	K107225	11.4
11.8	K107341	Pax Gene	Epitheilial	1	0.0467508	8.76649	5			5	K107341	11.8
12	K107016	Pax Gene	Missing				5			5	K107016	12
12.7	K105986		Fat				5			5	K105986	12.7
12.8	K104821		Epitheilial	1	0.0305416	5.79425	5			5	K104821	12.8
12.8	K107125	Pax Gene	Fat				5			5	K107125	12.8
12.9	K104932		Missing				5			5	K104932	12.9
12.9	K104804		Missing				5			5	K104804	12.9
13.1	K105518		Fat				5			5	K105518	13.1
13.7	K105254		Torn				5			5	K105254	13.7
13.7	K108677	Pax Gene	Epitheilial	+/-	0.0119224	2.09771	5			5	K108677	13.7
13.7	K104536		Torn				5			5	K104536	13.7
13.8	K102477		Torn				5			5	K102477	13.8
13.9	K105006		Fat				5			5	K105006	13.9
14	K106696		Missing				5			5	K106696	14
14.3	K106221		Epitheilial	Neg	0.0133017	2.14219	5			5	K106221	14.3
14.3	K108500	Pax Gene	Stroma				5			5	K108500	14.3
14.3	K108459	Pax Gene	Epitheilial	+/-	0.0116625	1.90607	5			5	K108459	14.3
14.4	K105096		Epitheilial	Neg	0.0161861	2.27532	5			5	K105096	14.4
14.7	K105906		Epitheilial	Neg	0.00619763	1.06319	5			5	K105906	14.7
14.9	K108482	Pax Gene	Epitheilial	2	0.0356927	7.79679	5			5	K108482	14.9
15.2	K104922		Epitheilial	Neg	0.0178423	2.80189	5			5	K104922	15.2
15.4	K106842		Rim				5			5	K106842	15.4
15.5	K104249		Stroma				5			5	K104249	15.5
15.7	K106799		Rim				5			5	K106799	15.7
15.8	K104485		Stroma				5			5	K104485	15.8
15.8	K104563		Epitheilial	Neg	0.0133833	2.58833	5			5	K104563	15.8
16.1	K107613	Pax Gene	Stroma				5			5	K107613	16.1
16.2	K106114		Epitheilial	Neg	0.018235	2.87479	5			5	K106114	16.2
16.6	K108295	Pax Gene	Stroma/Fat				5			5	K108295	16.6
16.7	K107775	Pax Gene	Epitheilial	Neg	0.0161612	2.90785	5			5	K107775	16.7
16.9	K104912		Epitheilial	Neg	0.012292	1.90156	5			5	K104912	16.9
17	K106186		Torn				5			5	K106186	17
17.2	K105300		Epitheilial	Neg	0.020512	3.34941	5			5	K105300	17.2
17.6	K104962		Torn				5			5	K104962	17.6
17.6	K105113		Missing				5			5	K105113	17.6
17.7	K106459		Torn				5			5	K106459	17.7
18.7	K107598	Pax Gene	Epitheilial	+/-	0.00897853	1.62209	5			5	K107598	18.7
19	K108635	Pax Gene	Epitheilial	Neg	0.00910445	1.47221	5			5	K108635	19
19	K106070		Torn				5			5	K106070	19
19.6	K106149		Missing				5			5	K106149	19.6
19.6	K104571		Missing				5			5	K104571	19.6
19.6	K105413		Epitheilial	Neg	0.017982	2.67194	5			5	K105413	19.6
20	K107523	Pax Gene	Epitheilial	+/-	0.0171833	3.2197	5			5	K107523	20
20.2	K105663		Epitheilial	Neg	0.0186654	2.86152	5			5	K105663	20.2
20.9	K102530		Fat				5			5	K102530	20.9
21.5	K102489		Torn				5			5	K102489	21.5
21.7	K105983		Fat				5			5	K105983	21.7
21.7	K104884		Epitheilial	Neg	0.00760511	1.22134	5			5	K104884	21.7
21.8	K102569		Epitheilial	Neg	0.0148284	2.12415	5			5	K102569	21.8
22.6	K102609		Epitheilial	Neg	0.0172981	2.75895	5			5	K102609	22.6
22.6	K107299	Pax Gene	Epitheilial	+/-	0.0292784	5.29492	5			5	K107299	22.6
22.6	K104207		Epitheilial	+/-	0.0304299	5.80268	5			5	K104207	22.6
23	K106993		Epitheilial	Neg	0.0272857	4.13208	5			5	K106993	23
23.3	K104329		Epitheilial	Neg	0.0347802	5.497	5			5	K104329	23.3
23.3	K105377		Torn				5			5	K105377	23.3
24.9	K104825		Epitheilial	1	0.0214035	4.59109	5			5	K104825	24.9
25.7	K106382		Fat				5			5	K106382	25.7
25.8	K106542		Missing				5			5	K106542	25.8
27.7	K108703	Pax Gene	Epitheilial	+/-	0.0189046	3.34663	5			5	K108703	27.7
31.6	K102491		Rim				5			5	K102491	31.6
32.8	K104853		Missing				5			5	K104853	32.8
47.3	K104655		Missing				5			5	K104655	47.3
5.8	K102639		Epitheilial	Neg	0.0173822	2.56212	6			5	K102639	5.8
6.8	K106725		Torn				6			6	K106725	6.8
7.2	K104751		Rim				6			6	K104751	7.2
7.5	K106591		Epitheilial	Neg	0.00810492	1.16563	6			6	K106591	7.5
7.8	K105886		Epitheilial	Neg	0.0157108	2.83964	6			6	K105886	7.8
8.9	K106291		Epitheilial	+/-	0.0270036	4.30535	6			6	K106291	8.9
9.3	K102522		Artifact				6			6	K102522	9.3
9.4	K105166		Fat				6			6	K105166	9.4
9.5	K105686		Epitheilial	Neg	0.00575755	0.806389	6			6	K105686	9.5
9.9	K106607		Epitheilial	Neg	0.0122361	2.02161	6			6	K106607	9.9
10	K105150		Torn				6			6	K105150	10
10.5	K108518	Pax Gene	Artifact				6			6	K108518	10.5
10.9	K107176	Pax Gene	Epitheilial	Neg	0.0199455	2.88719	6			6	K107176	10.9
11	K107931	Pax Gene	Epitheilial	Neg	0.0177165	2.52094	6			6	K107931	11
11.1	K108669	Pax Gene	Epitheilial	Neg	0.0192273	3.36471	6			6	K108669	11.1
11.1	K102500		Epitheilial	Neg	0.0140369	1.96363	6			6	K102500	11.1
11.3	K105617		Stroma/Fat				6			6	K105617	11.3
11.4	K106137		Fat				6			6	K106137	11.4
11.4	K106301		Torn				6			6	K106301	11.4
11.8	K105302		Epitheilial	Neg	0.0205559	3.03166	6			6	K105302	11.8
12	K104740		Epitheilial	Neg	0.0288065	4.37638	6			6	K104740	12
12.3	K104193		Torn				6			6	K104193	12.3
12.6	K105863		Epitheilial	Neg	0.024092	3.70518	6			6	K105863	12.6
12.7	K107564	Pax Gene	Epitheilial	Missing			6			6	K107564	12.7
12.9	K106275		Fat				6			6	K106275	12.9
12.9	K102573		Torn				6			6	K102573	12.9
13.1	K105830		Epitheilial	Neg	0.0241823	4.4569	6			6	K105830	13.1
13.1	K104420		Epitheilial	Neg	0.0210763	3.20005	6			6	K104420	13.1
13.3	K107381	Pax Gene	Epitheilial	1	0.03258	5.98925	6			6	K107381	13.3
13.3	K108003	Pax Gene	Fat				6			6	K108003	13.3
13.4	K105567		Epitheilial	1	0.0531108	10.7132	6			6	K105567	13.4
13.4	K108017	Pax Gene	Epitheilial	+/-	0.0173703	3.0671	6			6	K108017	13.4
13.7	K104841		Torn				6			6	K104841	13.7
13.8	K107545	Pax Gene	Torn				6			6	K107545	13.8
13.9	K102490		Epitheilial	Neg	0.0529571	8.60902	6			6	K102490	13.9
13.9	K105726		Epitheilial	+/-	0.020416	3.39914	6			6	K105726	13.9
13.9	K108582	Pax Gene	Epitheilial	+/-	0.0206275	3.33305	6			6	K108582	13.9
14	K106005		Torn				6			6	K106005	14
14	K105704		Torn				6			6	K105704	14
14	K105513		Stroma/Fat				6			6	K105513	14
14.2	K108436	Pax Gene	Epitheilial	Neg	0.00547224	0.883072	6			6	K108436	14.2
14.3	K105897		Epitheilial	Neg	0.0131156	2.47495	6			6	K105897	14.3
14.3	K105970		Torn				6			6	K105970	14.3
14.9	K104555		Torn				6			6	K104555	14.9
14.9	K104363		Epitheilial	1	0.0378049	6.63329	6			6	K104363	14.9
15.4	K107380	Pax Gene	Epitheilial	Neg	0.0172459	2.76064	6			6	K107380	15.4
15.4	K102518		Epitheilial	Neg	0.0256674	3.95031	6			6	K102518	15.4
15.4	K104731		Torn				6			6	K104731	15.4
15.8	K106107		Torn				6			6	K106107	15.8
16.3	K102602		Epitheilial	Neg	0.0168604	3.15932	6			6	K102602	16.3
16.4	K104514		Epitheilial	Neg	0.020179	2.86007	6			6	K104514	16.4
16.5	K107142	Pax Gene	Epitheilial	Neg	0.0197478	3.16409	6			6	K107142	16.5
16.7	K102432		Epitheilial	+/-	0.0525146	9.32049	6			6	K102432	16.7
17.2	K105738		Artifact				6			6	K105738	17.2
17.8	K104808		Epitheilial	Torn			6			6	K104808	17.8
17.9	K107339	Pax Gene	Epitheilial	+/-	0.0122034	2.11987	6			6	K107339	17.9
18.6	K108527	Pax Gene	Epitheilial	Neg	0.0118665	2.59058	6			6	K108527	18.6
19.1	K106988		Epitheilial	Neg	0.0253425	3.87151	6			6	K106988	19.1
19.1	K108064	Pax Gene	Epitheilial	+/-	0.0358001	6.22228	6			6	K108064	19.1
20.3	K104667		Epitheilial	Neg	0.0169325	2.45684	6			6	K104667	20.3
20.6	K106455		Epitheilial	Neg	0.0181597	2.6581	6			6	K106455	20.6
21.6	K105633		Epitheilial	Neg	0.0112727	1.70169	6			6	K105633	21.6
21.6	K108035	Pax Gene	Epitheilial	Neg	0.0146816	3.01087	6			6	K108035	21.6
22.5	K104377		Epitheilial	Neg	0.0124083	2.06408	6			6	K104377	22.5
22.8	K106094		Rim				6			6	K106094	22.8
22.9	K102546		Epitheilial	+/-	0.0296267	4.45962	6			6	K102546	22.9
23.4	K104772		Torn				6			6	K104772	23.4
25.2	K105755		Epitheilial	Neg	0.0193981	2.90006	6			6	K105755	25.2
25.6	K108657	Pax Gene	Epitheilial	1	0.033493	6.29943	6			6	K108657	25.6
26.6	K105814		Torn				6			6	K105814	26.6
27.1	K106091		Torn				6			6	K106091	27.1
27.5	K106432	Epitheilial	+/-	0.0277595	5.25987		6			6	K106432	27.5
30.8	K106713	Epitheilial	Neg		0.022657	3.81834	6			6	K106713	30.8
31.5	K106563		Torn				6			6	K106563	31.5
33.3	K105138		Epitheilial	Neg	0.0261358	3.84162	6			6	K105138	33.3
38	K107044	Pax Gene	Fat				6			6	K107044	38
50.3	K108029	Pax Gene	Epitheilial	1	0.0378876	6.78196	6			6	K108029	50.3
52.8	K107886	Pax Gene	Epitheilial	+/-	0.00763603	1.0783	6			6	K107886	52.8
60.6	K108712	Pax Gene	Epitheilial	Neg	0.00839078	1.55496	6			6	K108712	60.6
61.3	K104900		Epitheilial	Neg	0.0198898	3.1201	6			6	K104900	61.3
5.8	K106522		Missing				7			6	K106522	5.8
6.8	K107509	Pax Gene	Epitheilial	2	0.0769131	13.8942	7			7	K107509	6.8
7	K102499		Fat				7			7	K102499	7
7.1	K104890		Epitheilial	1	0.0200148	3.60865	7			7	K104890	7.1
7.2	K105014		Epitheilial	Neg	0.0257511	3.64092	7			7	K105014	7.2
7.5	K104712		Epitheilial	2	0.0219855	4.10735	7			7	K104712	7.5
7.8	K108700	Pax Gene	Epitheilial	Neg	0.012375	2.25064	7			7	K108700	7.8
8.4	K105282		Stroma				7			7	K105282	8.4
8.4	K102626		Epitheilial	Neg	0.0166926	2.94709	7			7	K102626	8.4
8.5	K104923		Epitheilial	Neg	0.0157207	2.40616	7			7	K104923	8.5
8.6	K104687		Epitheilial	Neg	0.0171927	2.82167	7			7	K104687	8.6
9	K108533	Pax Gene	Stroma	Neg			7			7	K108533	9
9.4	K102664		Epitheilial	Neg	0.0266256	4.43242	7			7	K102664	9.4
9.5	K104182		Epitheilial	Neg	0.0115416	1.74693	7			7	K104182	9.5
9.9	K108544	Pax Gene	Epitheilial	+/-	0.0131932	2.45482	7			7	K108544	9.9
9.9	K105937		Torn				7			7	K105937	9.9
10.2	K104765		Epitheilial	Neg	0.0219211	3.34	7			7	K104765	10.2
10.3	K105482		Epitheilial	Neg	0.013143	2.64697	7			7	K105482	10.3
10.4	K104651		Epitheilial	Neg	0.00871182	1.23944	7			7	K104651	10.4
10.5	K107071	Pax Gene	Stroma/Fat	+/-			7			7	K107071	10.5
11	K102561		Fat				7			7	K102561	11
11.1	K106162		Fat				7			7	K106162	11.1
11.1	K104516		Fat				7			7	K104516	11.1
11.2	K105874		Hemorrhage				7			7	K105874	11.2
11.2	K104796		Torn				7			7	K104796	11.2
11.2	K108481	Pax Gene	Epitheilial	+/-	0.0202076	3.57297	7			7	K108481	11.2
11.5	K105116		Epitheilial	Neg	0.00731368	1.04729	7			7	K105116	11.5
11.5	K108310	Pax Gene	Epitheilial	+/-	0.014294	2.85323	7			7	K108310	11.5
12	K107398	Pax Gene	Epitheilial	+/-	0.011783	1.96257	7			7	K107398	12
12.1	K102475		Artifact				7			7	K102475	12.1
12.2	K106955		Torn				7			7	K106955	12.2
12.3	K105643		Torn				7			7	K105643	12.3
12.7	K105572		Epitheilial	+/-	0.0282032	4.38795	7			7	K105572	12.7
12.7	K105055		Missing				7			7	K105055	12.7
12.9	K105078		Fat				7			7	K105078	12.9
12.9	K105364		Epitheilial	+/-	0.0309274	5.09486	7			7	K105364	12.9
12.9	K105994		Epitheilial	+/-	0.0275432	5.15527	7			7	K105994	12.9
13.4	K105146		Epitheilial	Neg	0.017208	2.44019	7			7	K105146	13.4
13.6	K105697		Torn				7			7	K105697	13.6
13.9	K104713		Epitheilial	+/-	0.0257533	4.56977	7			7	K104713	13.9
14.3	K104364		Epitheilial	Neg	0.0115996	1.72877	7			7	K104364	14.3
14.4	K104763		Torn				7			7	K104763	14.4
14.5	K105688		Epitheilial	Neg	0.0143185	2.24287	7			7	K105688	14.5
14.5	K106000		Epitheilial	Neg	0.0225504	3.24885	7			7	K106000	14.5
14.5	K104529		Epitheilial	+/-	0.0529627	8.24162	7			7	K104529	14.5
15.3	K105692		Torn				7			7	K105692	15.3
15.4	K107124	Pax Gene	Fat				7			7	K107124	15.4
15.5	K105914		Fat				7			7	K105914	15.5
15.8	K105004		Torn				7			7	K105004	15.8
15.9	K104668		Epitheilial	Artifact			7			7	K104668	15.9
16	K105020		Epitheilial	+/-	0.0428396	6.07131	7			7	K105020	16
16.5	K102428		Artifact				7			7	K102428	16.5
16.8	K105861		Torn				7			7	K105861	16.8
16.9	K105314		Torn				7			7	K105314	16.9
18	K104766		Rim				7			7	K104766	18
18.5	K106662		Torn				7			7	K106662	18.5
18.7	K106134		Torn				7			7	K106134	18.7
18.8	K107410	Pax Gene	Stroma/Fat				7			7	K107410	18.8
19.5	K104776		Torn				7			7	K104776	19.5
20.8	K104720		Fat				7			7	K104720	20.8
22	K102572		Epitheilial	+/-	0.0206386	3.25468	7			7	K102572	22
22.3	K107550	Pax Gene	Hemorrhage				7			7	K107550	22.3
24.1	K105152		Hemorrhage				7			7	K105152	24.1
24.7	K108561	Pax Gene	Stroma/Fat				7			7	K108561	24.7
25	K106578		Torn				7			7	K106578	25
25	K108158	Pax Gene	Epitheilial	1	0.0292204	6.00792	7			7	K108158	25
25.5	K104926		Torn				7			7	K104926	25.5
26.2	K107264	Pax Gene	Epitheilial	1	0.0278627	5.01379	7			7	K107264	26.2
26.2	K107170	Pax Gene	Epitheilial	2	0.111887	22.1249	7			7	K107170	26.2
27	K105673		Epitheilial	+/-	0.0332149	6.12232	7			7	K105673	27
30.5	K107713	Pax Gene	Epitheilial	+/-	0.0280799	4.56855	7			7	K107713	30.5
30.6	K107069	Pax Gene	Epitheilial	+/-	0.0161369	3.12733	7			7	K107069	30.6
31.2	K108652	Pax Gene	Stroma/Fat				7			7	K108652	31.2
31.5	K107663	Pax Gene	Epitheilial	+/-	0.0255957	4.34237	7			7	K107663	31.5
34.6	K105987		Epitheilial	+/-	0.0447238	7.77528	7			7	K105987	34.6
42.6	K104342		Torn				7			7	K104342	42.6
42.7	K104710		Torn				7			7	K104710	42.7
59.1	K102590		Fat				7			7	K102590	59.1
65.8	K104677		Epitheilial	+/-	0.0410996	6.54147	7			7	K104677	65.8
6.7	K104904		Epitheilial	+/-	0.0230879	3.96502	8			7	K104904	6.7	6.7
6.7	K106684		Stroma/Fat				8			8	K106684	6.7	6.7
7	K105189		Fat				8			8	K105189	7	7
7	K108129	Pax Gene	Stroma/Fat				8			8	K108129	7	7
7.3	K104538		Epitheilial	+/-	0.0149281	2.26664	8			8	K104538	7.3	7.3
7.6	K108675	Pax Gene	Fat				8			8	K108675	7.6	7.6
7.9	K108643	Pax Gene	Epitheilial	+/-	0.0352563	6.12346	8			8	K108643	7.9	7.9
7.9	K104934		Artifact				8			8	K104934	7.9	7.9
8.3	K106836		Artifact				8			8	K106836	8.3	8.3
8.3	K108633	Pax Gene	Artifact				8			8	K108633	8.3	8.3
8.3	K105555		Stroma/Fat				8			8	K105555	8.3	8.3
8.4	K106997		Fat				8			8	K106997	8.4	8.4
8.6	K102517		Fat				8			8	K102517	8.6	8.6
9.4	K104395		Rim				8			8	K104395	9.4	9.4
9.5	K107714	Pax Gene	Epitheilial	+/-	0.0451809	7.66851	8			8	K107714	9.5	9.5
9.6	K104361		Stroma/Fat				8			8	K104361	9.6	9.6
9.9	K107728	Pax Gene	Stroma/Fat				8			8	K107728	9.9	9.9
10	K107981	Pax Gene	Epitheilial	Neg	0.0156537	2.70441	8			8	K107981	10	10
10.1	K105496		Stroma/Fat				8			8	K105496	10.1	10.1
10.1	K107973	Pax Gene	Stroma/Fat				8			8	K107973	10.1	10.1
10.3	K104518		Epitheilial	+/-	0.036	5.88079	8			8	K104518	10.3	10.3
10.5	K107467	Pax Gene	Epitheilial	+/-	0.01613	2.74797	8			8	K107467	10.5	10.5
10.5	K105381		Fat				8			8	K105381	10.5	10.5
10.6	K106801		Artifact				8			8	K106801	10.6	10.6
10.6	K106939		Epitheilial	+/-	0.030712	5.01412	8			8	K106939	10.6	10.6
10.6	K104670		Epitheilial	+/-	0.0314415	5.91843	8			8	K104670	10.6	10.6						K105651		Fat
10.7	K106953		Stroma/Fat				8			8	K106953	10.7	10.7						K108457	Pax Gene	Epitheilial	+/-	0.0116757	2.05825
11	K106143		Stroma/Fat				8			8	K106143	11	11						K105696		Fat
11	K104402		Torn				8			8	K104402	11	11						K104239		Stroma/Fat
11.3	K104520		Epitheilial	+/-	0.0332498	5.49187	8			8	K104520	11.3	11.3						K106628		Torn
11.3	K104750		Hemorrhage				8			8	K104750	11.3	11.3						K105955		Epitheilial	Neg	0.0219164	3.80385
11.3	K102669		Torn				8			8	K102669	11.3	11.3						K105115		Stroma
11.7	K106829		Epitheilial	+/-	0.0303212	4.76231	8			8	K106829	11.7	11.7						K106154		Epitheilial	Neg	0.0216966	3.28699
11.9	K108673	Pax Gene	Epitheilial	+/-	0.0228631	4.02338	8			8	K108673	11.9	11.9
12	K105179		Missing				8			8	K105179	12	12
12.2	K105366		Fat				8			8	K105366	12.2	12.2
12.3	K104205		Torn				8			8	K104205	12.3	12.3
12.5	K104403		Torn				8			8	K104403	12.5	12.5
12.8	K106370		Epitheilial	+/-	0.0171232	2.52305	8			8	K106370	12.8	12.8
12.8	K108704	Pax Gene	Fat				8			8	K108704	12.8	12.8
12.8	K104484		Fat				8			8	K104484	12.8	12.8
12.9	K106722		Rim				8			8	K106722	12.9	12.9
13.1	K102457		Epitheilial	1	0.0202084	3.47661	8			8	K102457	13.1	13.1
13.1	K104802		Torn				8			8	K104802	13.1	13.1
13.5	K108693	Pax Gene	Epitheilial	+/-	0.0187888	3.35502	8			8	K108693	13.5	13.5
13.6	K106139		Epitheilial	Neg	0.0100806	1.3945	8			8	K106139	13.6	13.6
14.7	K106341		Epitheilial	Neg	0.0210623	3.38483	8			8	K106341	14.7	14.7
14.8	K105772		Missing				8			8	K105772	14.8	14.8
15	K106033		Torn				8			8	K106033	15	15
15.9	K104148		Epitheilial	Neg	0.0247224	3.6594	8			8	K104148	15.9	15.9
16.1	K105651		Fat				8			8	K105651	16.1	16.1
16.6	K108457	Pax Gene	Epitheilial	+/-	0.0116757	2.05825	8			8	K108457	16.6	16.6
17.1	K105696		Fat				8			8	K105696	17.1	17.1
17.4	K104239		Stroma/Fat				8			8	K104239	17.4	17.4
18.2	K106628		Torn				8			8	K106628	18.2	18.2
18.3	K105955		Epitheilial	Neg	0.0219164	3.80385	8			8	K105955	18.3	18.3
19.5	K105115		Stroma				8			8	K105115	19.5	19.5
19.7	K106154		Epitheilial	Neg	0.0216966	3.28699	8			8	K106154	19.7	19.7
20	K106317		Fat				8			8	K106317	20	20
20.6	K108065	Pax Gene	Fat				8			8	K108065	20.6	20.6
20.6	K106158		Fat				8			8	K106158	20.6	20.6
21	K105394		Epitheilial	Neg	0.0264953	3.8128	8			8	K105394	21	21
21.4	K104298		Fat				8			8	K104298	21.4	21.4
21.8	K104236		Fat				8			8	K104236	21.8	21.8
21.8	K104944		Artifact				8			8	K104944	21.8	21.8
22.6	K108078	Pax Gene	Fat				8			8	K108078	22.6	22.6
22.8	K104986		Artifact				8			8	K104986	22.8	22.8
22.9	K105431		Epitheilial	+/-	0.0427022	6.93133	8			8	K105431	22.9	22.9
25	K104411		Epitheilial	Neg	0.0560979	9.60379	8			8	K104411	25	25
25.5	K106445		Fat				8			8	K106445	25.5	25.5
25.8	K108678	Pax Gene	Stroma/Fat				8			8	K108678	25.8	25.8
28.4	K105450		Epitheilial	Neg	0.0229407	3.93274	8			8	K105450	28.4	28.4
28.9	K107731	Pax Gene	Epitheilial	1	0.0767703	14.0462	8			8	K107731	28.9	28.9
29.7	K106841		Missing				8			8	K106841	29.7	29.7
30.5	K106766		Torn				8			8	K106766	30.5	30.5
32.4	K108603	Pax Gene	Epitheilial	1	0.0290203	5.38066	8			8	K108603	32.4	32.4
32.4	K104780		Torn				8			8	K104780	32.4	32.4
35.3	K107572	Pax Gene	Epitheilial	+/-	0.0227719	4.03702	8			8	K107572	35.3	35.3
37	K107043	Pax Gene	Torn				8			8	K107043	37	37
41.7	K104398		Epitheilial	Neg	0.016093	2.37936	8			8	K104398	41.7	41.7
5.5	K102559		Epitheilial	neg	0.0209013	4.15157	9			8	K102559	5.5	5.5
6.8	K104530		Epitheilial	neg	0.0218057	3.69307	9			9	K104530	6.8	6.8
7	K107175	Pax Gene	Fat				9			9	K107175	7	7
7.1	K105188		Stroma/Fat				9			9	K105188	7.1	7.1
7.4	K105154		Epitheilial	neg	0.0128082	2.21015	9			9	K105154	7.4	7.4
7.4	K106802		Epitheilial	neg	0.00453407	0.871721	9			9	K106802	7.4	7.4
7.5	K108429	Pax Gene	Stroma				9			9	K108429	7.5	7.5
7.6	K106649		Torn				9			9	K106649	7.6	7.6
8.1	K105594		Fat				9			9	K105594	8.1	8.1
8.2	K107241	Pax Gene	Fat				9			9	K107241	8.2	8.2
8.2	K107203	Pax Gene	Fat				9			9	K107203	8.2	8.2
8.4	K108623	Pax Gene	Epitheilial	1	0.0120601	2.50429	9			9	K108623	8.4	8.4
8.4	K108370	Pax Gene	Fat				9			9	K108370	8.4	8.4
8.7	K108625	Pax Gene	Stroma/Fat				9			9	K108625	8.7	8.7
9.1	K104560		Torn				9			9	K104560	9.1	9.1
9.4	K107480	Pax Gene	Epitheilial	+/-	0.0138678	2.62076	9			9	K107480	9.4	9.4
9.7	K105864		Fat				9			9	K105864	9.7	9.7
9.7	K102594		Torn				9			9	K102594	9.7	9.7
9.8	K107603	Pax Gene	Epitheilial	Neg	0.0181915	3.27318	9			9	K107603	9.8	9.8
9.9	K104949		Fat				9			9	K104949	9.9	9.9
9.9	K105344		Torn				9			9	K105344	9.9	9.9
10.1	K105331		Epitheilial	2	0.0330446	7.26242	9			9	K105331	10.1	10.1
10.1	K107266	Pax Gene	Missing				9			9	K107266	10.1	10.1
10.2	K104729		Epitheilial	neg	0.0101313	1.78457	9			9	K104729	10.2	10.2
10.3	K108301	Pax Gene	Missing				9			9	K108301	10.3	10.3
10.3	K107041	Pax Gene	Epitheilial	+/-	0.0194533	4.12301	9			9	K107041	10.3	10.3
10.5	K104639		Torn				9			9	K104639	10.5	10.5
10.6	K105131		Epitheilial	neg	0.0275032	4.27897	9			9	K105131	10.6	10.6
10.8	K104218		Fat				9			9	K104218	10.8	10.8
10.8	K104924		Epitheilial	neg	0.0204503	3.30156	9			9	K104924	10.8	10.8
10.9	K108433	Pax Gene	Epitheilial	+/-	0.00670427	1.37209	9			9	K108433	10.9	10.9
10.9	K106234		Epitheilial	neg	0.00481141	0.777441	9			9	K106234	10.9	10.9
11.4	K108662	Pax Gene	Stroma	Neg			9			9	K108662	11.4	11.4
11.5	K106141		Torn				9			9	K106141	11.5	11.5
11.7	K105143		Fat				9			9	K105143	11.7	11.7
11.8	K105969		Missing				9			9	K105969	11.8	11.8
12	K105804		Epitheilial	1	0.0263543	4.81228	9			9	K105804	12	12
12	K104644		Artifact				9			9	K104644	12	12
12.3	K105060		Torn				9			9	K105060	12.3	12.3
12.4	K104158		Fat				9			9	K104158	12.4	12.4
12.6	K105700		Fat				9			9	K105700	12.6	12.6
12.9	K104716		Epitheilial	neg	0.00858373	1.40461	9			9	K104716	12.9	12.9
13.3	K104647		Missing				9			9	K104647	13.3	13.3
13.4	K105348		Torn				9			9	K105348	13.4	13.4
13.6	K104814		Torn				9			9	K104814	13.6	13.6
13.8	K108477	Pax Gene	Epitheilial	1	0.0208638	4.04293	9			9	K108477	13.8	13.8
14	K104389		Torn				9			9	K104389	14	14
14.1	K108686	Pax Gene	Epitheilial	1	0.00866818	1.7978	9			9	K108686	14.1	14.1
14.6	K106862		Epitheilial	neg	0.0212741	3.80565	9			9	K106862	14.6	14.6
14.9	K108354	Pax Gene	Stroma/Fat				9			9	K108354	14.9	14.9
15	K105727		Missing				9			9	K105727	15	15
15.1	K104614		Missing				9			9	K104614	15.1	15.1
15.6	K108702	Pax Gene	Fat				9			9	K108702	15.6	15.6
16.1	K106823		Fat				9			9	K106823	16.1	16.1
16.2	K104261		Stroma/Fat				9			9	K104261	16.2	16.2
16.5	K104569		Epitheilial	neg	0.00554178	0.832656	9			9	K104569	16.5	16.5
16.6	K108039	Pax Gene	Stroma/Fat				9			9	K108039	16.6	16.6
16.7	K104948		Torn				9			9	K104948	16.7	16.7
16.9	K104376		Epitheilial	neg	0.014134	2.55727	9			9	K104376	16.9	16.9
18.1	K108015	Pax Gene	Stroma/Fat				9			9	K108015	18.1	18.1
18.4	K108476	Pax Gene	Fat				9			9	K108476	18.4	18.4
18.6	K105607		Epitheilial	neg	0.00942578	1.56295	9			9	K105607	18.6	18.6
18.6	K106131		Rim				9			9	K106131	18.6	18.6
18.7	K108646	Pax Gene	Epitheilial	1	0.0239509	4.63659	9			9	K108646	18.7	18.7
19.8	K106051		Rim				9			9	K106051	19.8	19.8
9.1	K108385	Pax Gene	Artifact				9			9	K108385	9.1	9.1
14.2	K106194		Epitheilial	neg	0.0101028	1.84139	9			9	K106194	14.2	14.2
20.7	K106636		Fat				9			9	K106636	20.7	20.7
22	K102433		Fat				9			9	K102433	22	22
22.7	K105264		Fat				9			9	K105264	22.7	22.7
22.9	K104768		Epitheilial	neg	0.00160058	0.219822	9			9	K104768	22.9	22.9
24.2	K108322	Pax Gene	Stroma				9			9	K108322	24.2	24.2
25.5	K108105	Pax Gene	Stroma				9			9	K108105	25.5	25.5
27.1	K104335		Torn				9			9	K104335	27.1	27.1
27.3	K106004		Fat				9			9	K106004	27.3	27.3
28.1	K102540		Fat				9			9	K102540	28.1	28.1
30.3	K102462		Epitheilial	neg	0.0232968	3.42736	9			9	K102462	30.3	30.3
32.1	K108661	Pax Gene	Fat				9			9	K108661	32.1	32.1
41.4	K105101		Missing				9			9	K105101	41.4	41.4
42.3	K105362		Torn				9			9	K105362	42.3	42.3
42.9	K102661		Torn				9			9	K102661	42.9	42.9

## Sheet: Table S1
Table S1: Demographics of the women who donated normal breast tissue and quantification of the FAM83A and EGFR staining.
Barcode	Breast cancer risk	Tyrer-Cuzick Score	FAM83A			EGFR			Age	BMI	Racial Background	Hispanic	Menopausal Status	Genetic mutation on either BRCA1 or BRCA2	Ever Pregnant	Breast Feed	Diagnosed with BC
			Path score	Positivity	H-score	Path score	Positivity	H-score
K102418	High	45				+/-	0.0657121	11.8348	27	19.8	WHITE	No	Pre-menopausal	No	No	N/A	No
K102424	High	28.7				+/-	0.186463	36.1808	43	33.9	WHITE	No	Uterine Ablation	No	Yes	Yes	No
K102428	Average	16.5	2	0.205219	31.9811	3	0.443134	81.8266	44	28.7	WHITE	No	Pre-menopausal	No	Yes	Yes	No
K102431	Average	17.7	+/-	0.0621636	9.40472	1	0.112364	23.2849	24	31.7	WHITE	No	Pre-menopausal	No	No	N/A	No
K102432	Average	16.7	2	0.22794	42.8826	3	0.439293	88.7933	38	28.3	WHITE	No	Pre-menopausal	No	Yes	No	No
K102434	Average	18.4	1	0.0878	15.311	1	0.195049	40.9393	30	25.8	WHITE	No	Pre-menopausal	No	Yes	No	No
K102457	Average	0.131	Neg	0.0139618	1.94218	2	0.205883	45.4812	47	28.3	WHITE	No	Pre-menopausal	No	No	N/A	No
K102465	Average	11.3				Neg	0.0342255	5.28882	22	21	AFRNAMER	No	Pre-menopausal	No	Yes	Yes	No
K102469	High	21.9	+/-	0.0719602	10.3824	1	0.108128	20.1553	20	29.8	WHITE	No	Pre-menopausal	No	No	N/A	No
K102475	Average	12.1	2	0.172255	31.9269	2	0.207396	41.0733	43	38.3	WHITE	No	Post-menopausal	No	No	N/A	No
K102483	Average	10.4	1	0.170988	31.1863	3	0.373947	74.9201	23	35.8	AFRNAMER	No	Pre-menopausal	No	Yes	Yes	No
K102489	High	21.5	Neg	0.08745	13.4825	2	0.21377	39.9173	37	35.4	AFRNAMER	No	Pre-menopausal	No	Yes	No	No
K102500	Average	11.1	Neg	0.0239477	3.29084	1	0.112212	20.0807	39	24.4	~~OTHRACE	Yes	Pre-menopausal	No	Yes	Yes	No
K102503	Average	14.8	Neg	1.17e-05	0.00124948	+/-	0.0669358	12.659	26	18	WHITE	No	Pre-menopausal	No	No	N/A	No
K102518	Average	15.4	Neg	0.0620007	7.95309	2	0.211806	35.699	39	25.1	WHITE	No	Pre-menopausal	No	Yes	Yes	No
K102522	Average	9.3	Neg	0.0665965	8.78016	1	0.119019	22.9934	40	30.2	AFRNAMER	No	Pre-menopausal	No	Yes	No	No
K102541	High	29.6	1	0.0970535	15.1814	3	0.420968	76.2538	23	18.7	WHITE	No	Pre-menopausal	No	No	N/A	No
K102546	High	22.9	2	0.212975	37.0655	1	0.14195	26.1366	40	33.1	AFRNAMER	Yes	Pre-menopausal	No	Yes	Yes	No
K102557	Average	17.8	+/-	0.0396273	5.72864	1	0.196669	35.3139	21	23.5	WHITE	No	Pre-menopausal	No	No	N/A	No
K102559	Average	0.055	Neg	0.0624702	8.51246	1	0.173194	26.4318	55	42.6	WHITE	No	Post-menopausal	No	Yes	No	No
K102561	Average	11	1	0.172779	5.66415	1	0.151209	27.7785	43	24.1	WHITE	No	Uterine Ablation	No	Yes	Yes	No
K102569	High	21.8	Neg	0.089126	14.2621	Neg	0.0631967	11.2362	36	24.6	WHITE	No	Pre-menopausal	No	No	N/A	No
K102572	High	22	2	0.213553	37.2449	1	0.177312	30.8051	42	25.7	WHITE,ASIAN	No	Pre-menopausal	No	Yes	N/A	No
K102573	Average	12.9	Neg	0.0688981	9.3717	+/-	0.0959833	20.4645	39	27.4	~~OTHRACE	Yes	Pre-menopausal	No	Yes	Yes	No
K102574	Average	15.8				1	0.138419	26.6434	25	27.3	WHITE	No	Pre-menopausal	No	No	N/A	No
K102575	High	29.3				Neg	0.0109298	1.626	26	25.8	WHITE	No	Pre-menopausal	No	No	N/A	No
K102576	High	21				+/-	0.0848277	13.0735	29	32.3	WHITE	No	Pre-menopausal	No	Yes	Yes	No
K102583	Average	14.4	2	0.192506	33.452	3	0.399787	79.0854	27	22.7	WHITE	No	Pre-menopausal	No	No	N/A	No
K102591	Average	16.8				+/-	0.0401258	6.59601	24	25	WHITE	No	Pre-menopausal	No	No	N/A	No
K102594	Average	0.097	Neg	0.022061	2.96926	neg	0.0328238	4.80822	55	23.7	WHITE	No	Post-menopausal	No	Yes	Yes	No
K102602	Average	16.3	1	0.129501	19.052	1	0.169376	31.0007	37	34.4	~~OTHRACE	Yes	Pre-menopausal	No	Yes	N/A	No
K102605	Average	9.3	1	0.0822	10.1957	1	0.166823	30.9461	28	34.7	~~OTHRACE	Yes	Pre-menopausal	No	Yes	N/A	No
K102609	High	22.6	1	0.146685	25.3524	1	0.19722	37.5298	34	29.4	WHITE	No	Pre-menopausal	No	Yes	No	No
K102623	Average	8.1				Neg	0.0414415	7.37311	35	30	WHITE	Yes	Pre-menopausal	No	Yes	Yes	No
K102626	Average	8.4	1	0.12689	16.6185	1	0.19675	34.0983	43	30.3	~~OTHRACE	Yes	None	No	Yes	N/A	No
K102627	Average	11.1	Neg	0.0381	5.12271	2	0.219698	43.7207	27	36.2	~~OTHRACE	Yes	Pre-menopausal	No	Yes	Yes	No
K102628	Average	9.4	Neg	0.0652495	8.56618	1	0.14451	24.3374	24	34.7	~~OTHRACE	Yes	Pre-menopausal	No	Yes	Yes	No
K102629	Average	8.6				1	0.190281	33.1096	33	37.4	~~OTHRACE	Yes	Pre-menopausal	No	Yes	Yes	No
K102639	Average	5.8	1	0.114336	15.8532	3	0.375203	75.5374	38	37.4	~~OTHRACE	Yes	Post-menopausal	No	Yes	Yes	No
K102664	Average	9.4	Neg	0.072514	9.2987	1	0.161885	31.0478	41	20.9	WHITE	No	Uterine Ablation	No	Yes	No	No
K102669	Average	0.113				Neg	0.0389534	6.5653	50	28	WHITE	No	Pre-menopausal	No	Yes	Yes	No
K102675	Average	7.5	1	0.205887	29.6746	3	0.329259	62.9713	35	32.9	~~OTHRACE	Yes	Pre-menopausal	No	Yes	Yes	No
K103103	Average	15	Neg	0.0298	3.72014	1	0.135154	26.9108	28	19.7	~~OTHRACE	Yes	Pre-menopausal	No	No	N/A	No
K103104	Average	13.9				1	0.118803	22.7592	33	19.3	~~OTHRACE	Yes	Pre-menopausal	No	No	N/A	No
K104146	High	21.2	1	0.101169	15.888	2	0.217182	41.8925	20	28.5	WHITE	No	Pre-menopausal	No	No	N/A	No
K104148	Average	0.159	Neg	0.0141295	1.78447	Neg	0.0450322	7.8466	49	31.8	WHITE	No	Pre-menopausal	No	Yes	Yes	No
K104152	High	25	1	0.072618	11.3933	+/-	0.0640695	10.8896	21	23.6	WHITE	No	Pre-menopausal	No	No	N/A	No
K104157	Average	16.7	Neg	0.0578671	8.66648	2	0.222578	42.3079	21	22.9	WHITE	No	Pre-menopausal	No	No	N/A	No
K104159	High	27.4	Neg	0.0376112	4.96306	1	0.113607	22.4161	24	24.3	WHITE	No	Pre-menopausal	No	No	N/A	No
K104167	Average	13.4	Neg	0.0559781	8.12963	1	0.162554	28.8821	21	23.6	WHITE	Yes	Pre-menopausal	No	No	N/A	No
K104171	Average	14.5	Neg	0.0126597	2.10826	1	0.111049	21.2152	19	20.9	WHITE	No	Pre-menopausal	No	No	N/A	No
K104174	High	24.7	1	0.11394	17.8273	1	0.143844	23.4162	21	26.8	WHITE	No	Pre-menopausal	No	No	N/A	No
K104176	High	28.4	1	0.114735	16.6163	1	0.180898	30.8483	22	29.4	WHITE	No	Pre-menopausal	No	No	N/A	No
K104182	Average	9.5				1	0.157643	25.6543	44	37.6	WHITE	No	Post-menopausal	No	Yes	Yes	No
K104184	High	35.1	1	0.171927	31.7448	3	0.30696	62.724	20	23.2	WHITE	No	Pre-menopausal	No	No	N/A	No
K104193	Average	12.3	1	0.204694	31.846	1	0.117679	19.3831	39	31.6	WHITE	No	Pre-menopausal	No	Yes	Yes	No
K104205	Average	0.123				Neg	0.0170283	2.73145	47	23.4	WHITE	No	Uterine Ablation	No	Yes	No	No
K104207	High	22.6	+/-	0.13355	21.5296	1	0.144163	25.2061	36	23.9	WHITE	No	Pre-menopausal	No	Yes	No	No
K104210	Average	16				1	0.156766	23.6911	19	22.6	WHITE	No	Pre-menopausal	No	No	N/A	No
K104233	Average	17.8	Neg	4.27e-05	0.0051867	3	0.317454	65.1024	26	24	WHITE	No	Pre-menopausal	No	Yes	No	No
K104236	Average	0.218					0.0310401	4.44728	46	22.3	WHITE	No	Pre-menopausal	No	Yes	Yes	No
K104239	Average	0.174					0.121844	20.651	48	39	AFRNAMER	No	Pre-menopausal	No	Yes	No	No
K104244	High	21.3	1	0.146213	19.4159	1	0.150785	25.1096	32	29.8	WHITE	No	Pre-menopausal	No	Yes	Yes	No
K104247	Average	15.3	1	0.140437	25.0669	3	0.483367	88.4316	19	21.8	WHITE	No	Pre-menopausal	No	No	N/A	No
K104260	High	33.8	+/-	0.0755737	10.9866	1	0.121146	24.4211	27	21.8	WHITE	No	Pre-menopausal	No	No	N/A	No
K104261	Average	0.162	Neg	0.0416843	5.84031	+/-	0.0653141	10.4505	57	36.6	WHITE	No	Post-menopausal	No	Yes	Yes	No
K104268	Average	14.4	Neg	0.0303288	4.18395	+/-	0.0620418	11.7634	20	22.5	WHITE	No	Pre-menopausal	No	No	N/A	No
K104273	High	27.6	1	0.119679	18.6952	1	0.12567	21.6989	30	22.3	WHITE	No	Pre-menopausal	No	No	N/A	No
K104276	Average	16.7	Neg	0.0137511	1.78137	+/-	0.050732	10.4613	22	28.3	WHITE	No	Pre-menopausal	No	No	N/A	No
K104281	Average	17.8	1	0.117654	18.4482	2	0.25733	48.8733	20	20.7	WHITE	No	Pre-menopausal	No	No	N/A	No
K104285	Average	15.1	Neg	0.076688	11.8713	2	0.227297	43.0743	22	24.3	WHITE	No	Pre-menopausal	No	No	N/A	No
K104286	Average	16.7	+/-	0.0863353	13.5481	2	0.25311	48.8923	20	25.5	WHITE	No	Pre-menopausal	No	No	N/A	No
K104289	Average	18.6	Neg	0.0933016	15.2167	1	0.14093	24.7136	19	23.4	WHITE	No	Pre-menopausal	No	No	N/A	No
K104296	Average	16	Neg	0.116357	17.0034	1	0.11142	20.1478	20	22.1	WHITE	No	Pre-menopausal	No	No	N/A	No
K104298	Average	0.214				neg	0.0464602	6.84362	50	21.9	WHITE	No	Post-menopausal	No	Yes	Yes	No
K104305	Average	17.3	1	0.186202	33.3938	3	0.354744	72.9695	19	20.8	WHITE	No	Pre-menopausal	No	No	N/A	No
K104306	Average	17.8	1	0.104358	17.1803	1	0.135241	25.0391	21	21.6	WHITE	No	Pre-menopausal	No	No	N/A	No
K104308	Average	17.3	1	0.0966473	16.077	3	0.300847	60.3748	18	23.1	WHITE	No	Uterine Ablation	No	No	N/A	No
K104310	High	27.6	2	0.184544	32.6589	3	0.364169	70.6573	22	17.8	WHITE	No	Pre-menopausal	No	No	N/A	No
K104326	Average	17.1				Neg	0.0236464	3.9559	26	22.6	WHITE	No	Pre-menopausal	No	No	N/A	No
K104329	High	23.3	2	0.178032	33.2534	2	0.258461	51.5934	35	22.6	WHITE	No	Pre-menopausal	No	Yes	No	No
K104337	Average	10	neg	0.00117	0.120922	1	0.109848	20.1258	28	36.2	AFRNAMER	No	Uterine Ablation	No	Yes	Yes	No
K104342	High	42.6	3	0.344642	75.0746	1	0.195228	33.1566	45	25.7	WHITE	No	Pre-menopausal	No	Yes	Yes	No
K104349	Average	14.4				+/-	0.0993468	19.7732	40	27.1	WHITE	No	Pre-menopausal	No	No	N/A	No
K104363	Average	14.9	2	0.261903	50.6319	2	0.275453	54.8232	40	28	WHITE	No	Pre-menopausal	No	Yes	Yes	No
K104364	Average	14.3	+/-	0.142091	24.8043	1	0.11347	20.8296	41	20.5	WHITE	No	Pre-menopausal	No	No	N/A	No
K104376	Average	0.169				2	0.278467	53.5507	51	40	WHITE	No	Uterine Ablation	No	Yes	N/A	No
K104377	High	22.5				Neg	0.0622398	11.0341	41	22.1	WHITE	No	Pre-menopausal	No	Yes	Yes	No
K104386	Average	14.5	Neg	0.0435184	6.62761	3	0.369548	80.7762	24	28.3	WHITE,~UNKNOWN	No	Pre-menopausal	No	No	N/A	No
K104389	Average	0.14				+/-	0.0473107	10.153	51	33.8	WHITE	No	Post-menopausal	No	Yes	No	No
K104398	Average	0.417	1	0.118722	19.0657	2	0.242676	43.4548	48	26.6	WHITE	No	Pre-menopausal	No	Yes	Yes	No
K104399	Average	15.4	Neg	0.0755	9.92672	1	0.167295	32.2521	29	27.6	WHITE	No	Pre-menopausal	No	No	N/A	No
K104402	Average	0.11	2	0.202598	39.0802	3	0.347331	71.6784	50	28.3	WHITE	No	Pre-menopausal	No	Yes	No	No
K104403	Average	0.125	1	0.0623467	10.2669	1	0.135138	25.3638	46	34.2	WHITE	No	Post-menopausal	No	Yes	Yes	No
K104411	Average	0.25	2	0.221846	38.0036	3	0.306332	64.3383	48	28.3	WHITE	No	Post-menopausal	No	Yes	Yes	No
K104420	Average	13.1	2	0.212918	35.2294	2	0.190027	36.5814	39	34.4	WHITE	No	Pre-menopausal	No	Yes	Yes	No
K104428	Average	10.5	Neg	0.0565	7.25202				27	28.3	WHITE	No	Uterine Ablation	No	Yes	Yes	No
K104484	Average	0.128					0.0317256	4.86008	46	23.4	WHITE	No	Pre-menopausal	No	Yes	No	No
K104493	Average	12	Neg	0.0326667	4.55473				47	21.3	WHITE	No	Pre-menopausal	No	Yes	Yes	No
K104512	Average	12.7				3	0.624899	128.529	34	22.4	WHITE	No	Pre-menopausal	No	Yes	No	No
K104514	Average	16.4	1	0.145825	23.5836	1	0.139974	26.1796	37	37.4	WHITE	No	Pre-menopausal	No	Yes	Yes	No
K104518	Average	0.103	+/-	0.04639	7.37305	3	0.364695	74.7076	47	22.9	ASIAN,~~OTHRACE	No	Pre-menopausal	No	Yes	Yes	No
K104520	Average	0.113	1	0.0807205	13.3851	2	0.273957	54.5681	48	30.7	WHITE	Yes	Pre-menopausal	No	Yes	Yes	No
K104529	Average	14.5	+/-	0.16497	25.606	2	0.29868	56.8429	43	33.5	WHITE	No	Pre-menopausal	No	Yes	Yes	No
K104530	Average	0.068	Neg	0.0646074	9.22727	1	0.129632	23.7437	52	23.6	WHITE	No	Post-menopausal	No	Yes	Yes	No
K104538	Average	0.073	Neg	0.0415772	5.71977	3	0.327435	67.7723	48	23.2	ASIAN	No	Pre-menopausal	No	No	N/A	No
K104560	Average	0.091	Neg	0.0447936	6.33901	Neg	0.0160525	2.83121	55	26.8	WHITE	No	Post-menopausal	No	Yes	No	No
K104563	Average	15.8	Neg	0.01687	2.20722	1	0.185287	38.8986	31	22.8	WHITE	No	Pre-menopausal	No	No	N/A	No
K104581	High	65.9	+/-	0.096824	17.0603	1	0.105192	20.2424	24	29.4	WHITE	No	Pre-menopausal	No	No	N/A	No
K104607	High	27				+/-	0.0891895	16.4931	32	25.5	~~OTHRACE	Yes	Pre-menopausal	No	Yes	Yes	No
K104617	High	28.1	1	0.139253	26.0867	1	0.142028	28.8885	25	20.3	WHITE	No	Pre-menopausal	No	No	N/A	No
K104618	High	23.9	1	0.160411	30.0244	1	0.168742	32.2996	24	22.9	WHITE	No	Pre-menopausal	No	No	N/A	No
K104639	Average	0.105	Neg	0.0628706	9.24678	+/-	0.0644874	10.0974	58	27.3	WHITE	No	Post-menopausal	No	Yes	Yes	No
K104646	Average	10.1	1	0.139794	20.6981	3	0.345714	71.4914	34	31.5	WHITE	No	Pre-menopausal	No	No	N/A	No
K104650	Average	16				Neg	0.00881879	1.30811	19	23.7	WHITE	No	Pre-menopausal	No	No	N/A	No
K104651	Average	10.4	Neg	0.036561	6.05017	1	0.148402	30.862	41	25.8	WHITE	No	Post-menopausal	No	Yes	No	No
K104658	High	26.6	+/-	0.0391085	6.21455	1	0.0900795	17.9773	20	25.8	WHITE	No	Pre-menopausal	No	No	N/A	No
K104663	High	20	1	0.11641	20.7143	1	0.181912	34.5404	28	27.5	WHITE	Yes	Pre-menopausal	No	Yes	N/A	No
K104665	Average	16	1	0.115279	20.0491	3	0.432978	80.3287	18	26.4	WHITE	No	Pre-menopausal	No	No	N/A	No
K104666	High	23.2	Neg	0.0813796	12.4626	3	0.433945	91.7918	25	30.8	WHITE	No	Pre-menopausal	No	No	N/A	No
K104667	High	20.3	2	0.214903	38.7216	2	0.285875	56.2448	41	26	WHITE	Yes	Pre-menopausal	No	Yes	Yes	No
K104668	Average	15.9				+/-	0.0540339	9.05503	45	23	WHITE	No	Pre-menopausal	No	Yes	Yes	No
K104670	Average	0.106	Neg	0.0423745	6.06619	3	0.322119	56.7372	48	30	WHITE	No	Pre-menopausal	No	Yes	Yes	No
K104677	High	65.8	1	0.148657	24.6765	1	0.100564	16.2462	42	45.8	WHITE	No	Pre-menopausal	No	No	N/A	No
K104681	Average	10.3	+/-	0.0987328	14.5556	1	0.160449	32.9443	32	37.2	WHITE	No	Post-menopausal	No	Yes	Yes	No
K104687	Average	8.6	Neg	0.0184123	2.53139	1	0.110859	23.1564	45	24.5	WHITE	No	Pre-menopausal	No	Yes	Yes	No
K104690	Average	16.1	+/-	0.0855	11.4331	+/-	0.0627208	12.1305	29	21.9	WHITE	No	Pre-menopausal	No	No	N/A	No
K104698	High	34	1	0.115821	17.3592	1	0.192516	34.7989	26	27.5	WHITE	No	None	No	Yes	Yes	No
K104710	High	42.7				+/-	0.0799605	14.0148	45	22.8	WHITE	No	Pre-menopausal	No	Yes	N/A	No
K104712	Average	7.5				1	0.126678	21.1434	41	30.7	WHITE	No	Post-menopausal	No	Yes	Yes	No
K104713	Average	13.9	2	0.193712	36.1399	2	0.203801	37.7471	41	23.9	WHITE	No	Pre-menopausal	No	No	N/A	No
K104716	Average	0.129	Neg	0.0542759	7.95809	1	0.0936131	15.9385	54	25.3	WHITE	No	Post-menopausal	N/A	Yes	Yes	No
K104729	Average	0.102	Neg	0.0408635	5.8838	+/-	0.0715345	11.3201	51	30	WHITE	No	Pre-menopausal	No	Yes	No	No
K104739	High	25.3	Neg	0.0572191	7.95471	2	0.249467	47.446	25	31.4	WHITE	No	Uterine Ablation	No	No	N/A	No
K104740	Average	12	1	0.0866643	14.9204	+/-	0.09	17.2383	39	31.8	WHITE	No	Post-menopausal	No	No	N/A	No
K104745	Average	16.1	+/-	0.0825	13.2028	1	0.140493	28.9131	25	28.1	WHITE	No	Pre-menopausal	No	No	N/A	No
K104750	Average	0.113				Neg	0.0525693	7.86435	49	38.6	WHITE	No	Pre-menopausal	No	Yes	Yes	No
K104751	Average	7.2	Neg	0.062953	8.17962	+/-	0.0736901	15.1788	37	28.3	WHITE	No	Uterine Ablation	No	Yes	No	No
K104762	Average	8.9				2	0.274821	52.4004	34	24.4	WHITE	No	Pre-menopausal	No	Yes	Yes	No
K104763	Average	14.4	+/-	0.0926128	12.3735	+/-	0.0642016	10.9057	45	45.7	WHITE	No	Pre-menopausal	No	Yes	Yes	No
K104766	Average	18	2	0.15921	29.4688	1	0.109548	18.618	42	28.8	WHITE	No	Uterine Ablation	No	Yes	Yes	No
K104768	Average	0.229	1	0.162067	28.7211	+/-	0.0626319	9.6993	51	18.7	WHITE	No	Pre-menopausal	No	Yes	Yes	No
K104772	High	23.4	2	0.19052	33.0836	1	0.163444	29.0517	41	30.9	WHITE	No	Pre-menopausal	No	Yes	No	No
K104776	Average	19.5	Neg	0.0376958	5.03648	Neg	0.00847921	1.25479	41	22.8	WHITE	No	Pre-menopausal	No	Yes	Yes	No
K104779	High	24	1	0.0502216	6.10717	+/-	0.0399227	6.73556	24	23.3	WHITE	No	Pre-menopausal	No	No	N/A	No
K104780	Average	0.324	+/-	0.125975	18.3515	+/-	0.0849163	15.9244	49	24.7	WHITE	No	Pre-menopausal	No	Yes	Yes	No
K104782	High	43.7	+/-	0.0987	14.1124	1	0.128754	22.0366	28	23.2	WHITE	No	Pre-menopausal	No	Yes	N/A	No
K104785	High	20.9	1	0.118705	19.9938	1	0.0888836	15.7724	27	26.8	WHITE	No	Pre-menopausal	No	No	N/A	No
K104796	Average	11.2	Neg	0.0414753	5.62283	Neg	0.0446867	8.60793	44	19.8	WHITE	No	Pre-menopausal	No	Yes	N/A	No
K104797	Average	10.1	Neg	0.0557	7.78949	1	0.168929	33.4975	25	30.8	WHITE	No	Pre-menopausal	No	Yes	Yes	No
K104800	Average	11.8	1	0.125292	18.2271	3	0.364051	68.4094	27	32.1	WHITE,AFRNAMER	No	Uterine Ablation	No	Yes	Yes	No
K104802	Average	0.131	Neg	0.073508	10.0715	+/-	0.0718232	16.6864	49	30.8	WHITE	No	Post-menopausal	No	Yes	Yes	No
K104808	Average	17.8	Neg	0.108645	12.4747	Neg	0.0956637	18.0006	37	46.7	WHITE	No	None	No	Yes	Yes	No
K104814	Average	0.136	+/-	0.10515	14.9536	1	0.17567	31.96	55	44.3	WHITE,NATHAWPI	No	Post-menopausal	No	Yes	Yes	No
K104815	Average	11.4	3	0.345659	56.9155	2	0.282232	56.8731	33	30.1	WHITE	No	None	No	Yes	No	No
K104821	Average	12.8	2	0.151926	31.1045	1	0.16198	31.5765	34	29.5	WHITE	No	Pre-menopausal	No	Yes	N/A	No
K104825	High	24.9	2	0.203029	33.8098	1	0.19005	33.3302	37	29.5	WHITE	No	Pre-menopausal	No	Yes	Yes	No
K104838	Average	16.6	+/-	0.0720297	13.0712	2	0.233756	47.109	23	31.3	WHITE	No	Pre-menopausal	No	No	N/A	No
K104841	Average	13.7	Neg	0.0406908	6.10061	1	0.140761	29.1708	40	24	WHITE	No	Pre-menopausal	No	No	N/A	No
K104848	Average	14.4	Neg	0.0143	2.37635	1	0.14044	28.6265	30	32.9	WHITE	No	Pre-menopausal	No	Yes	No	No
K104857	Average	12	+/-	0.0556999	7.73357				25	22.9	WHITE	No	Pre-menopausal	No	No	N/A	No
K104862	High	27.8	1	0.128192	20.3958	2	0.260565	46.5358	20	22.5	WHITE	No	Pre-menopausal	No	No	N/A	No
K104864	High	29.9	1	0.0782452	13.17	2	0.289922	51.399	22	23	WHITE	No	Pre-menopausal	No	No	N/A	No
K104867	High	26.1	Neg	0.0379256	4.90413	1	0.183247	33.0381	27	28.3	WHITE	No	Pre-menopausal	No	Yes	Yes	No
K104877	Average	17.8	+/-	0.0704184	9.67197	+/-	0.0767894	13.667	20	22.7	WHITE	No	Pre-menopausal	No	No	N/A	No
K104879	High	32.1				1	0.121183	21.9551	22	21.6	WHITE	No	Pre-menopausal	No	No	N/A	No
K104880	High	26.8	+/-	0.0370612	6.15378	1	0.18232	33.5885	22	20.4	WHITE	No	Pre-menopausal	No	No	N/A	No
K104890	Average	7.1	,+/-	0.0492556	7.2893	3	0.325433	60.8778	43	32.9	AFRNAMER	No	Post-menopausal	No	Yes	No	No
K104893	High	23.8	Neg	0.0611299	8.79292	+/-	0.0473626	7.99358	22	20.4	WHITE	No	Pre-menopausal	No	No	N/A	No
K104899	Average	9.5	1	0.143657	24.3731	1	0.113228	19.8777	23	25.7	WHITE	No	Pre-menopausal	No	Yes	Yes	No
K104904	Average	0.067	+/-	0.0557702	9.06885	1	0.106617	19.2881	48	29.4	WHITE	No	Post-menopausal	No	Yes	Yes	No
K104912	Average	16.9	2	0.189273	35.0457	1	0.191547	37.0109	33	32.7	WHITE	No	Pre-menopausal	No	Yes	Yes	No
K104922	Average	15.2	1	0.0973373	15.2603	1	0.109208	21.4755	31	19.1	WHITE	No	Pre-menopausal	No	No	N/A	No
K104923	Average	8.5	+/-	0.0558539	8.13429	+/-	0.0436812	8.32831	42	29.9	WHITE	No	Post-menopausal	No	Yes	No	No
K104924	Average	0.108	Neg	0.0567113	8.23531	+/-	0.0575369	10.0999	52	27.1	WHITE	No	Uterine Ablation	No	Yes	Yes	No
K104933	Average	18	Neg	0.00056	0.0583948	+/-	0.0480173	9.78999	26	28.8	AFRNAMER	No	Pre-menopausal	No	Yes	Yes	No
K104944	Average	0.218	1	0.187958	30.7071	1	0.124744	19.2947	46	43.6	WHITE	No	Pre-menopausal	No	Yes	Yes	No
K104948	Average	0.167	+/-	0.0839088	13.3205	+/-	0.0368228	5.60174	56	22.1	WHITE	No	Post-menopausal	No	Yes	Yes	No
K104951	Average	14.6	Neg	0.0810917	14.0667	1	0.169976	32.5953	20	21.6	ASIAN	No	Pre-menopausal	No	No	N/A	No
K104957	Average	14	+/-	0.0647695	11.069	1	0.193614	35.4703	22	22	WHITE	No	Pre-menopausal	No	No	N/A	No
K104965	Average	16.7	Neg	0.0255605	3.37279	+/-	0.0471173	9.01806	20	23.2	WHITE	No	Pre-menopausal	No	No	N/A	No
K104967	Average	16.7	Neg	0.065781	10.985	2	0.243463	44.282	19	20.1	WHITE	No	Pre-menopausal	No	No	N/A	No
K104970	Average	15.6	3	0.200316	40.6076	3	0.453448	94.4953	21	29	WHITE	No	Pre-menopausal	No	No	N/A	No
K104971	Average	18.9				+/-	0.0637369	10.3372	39	25.5	WHITE	No	Pre-menopausal	No	Yes	Yes	No
K104974	Average	9	Neg	0.0145151	2.17611				23	22.1	WHITE	No	Pre-menopausal	No	No	N/A	No
K104977	Average	15	Neg	0.0519603	8.23822	1	0.158259	28.3313	19	19.5	WHITE	No	Pre-menopausal	No	No	N/A	No
K104978	High	50.1	1	0.109196	15.8936	2	0.287535	58.98	26	25.5	WHITE	No	Pre-menopausal	No	No	N/A	No
K104986	Average	0.228	+/-	0.0974249	14.6428	1	0.0928056	15.7108	49	33.3	WHITE	No	Pre-menopausal	No	Yes	Yes	No
K104988	Average	13.4	+/-	0.0458924	7.53271	1	0.123877	23.088	21	29.4	AMINALNA	No	Pre-menopausal	No	No	N/A	No
K104991	Average	14.6	Neg	0.0564231	8.36073	+/-	0.0850847	17.0554	20	26.3	WHITE	No	Pre-menopausal	No	No	N/A	No
K104992	Average	16.5				+/-	0.0640435	11.0678	18	20.2	WHITE	No	Pre-menopausal	No	No	N/A	No
K104993	Average	13.7	+/-	0.0335187	4.74821	1	0.132089	20.3155	19	20.3	WHITE	No	Pre-menopausal	No	No	N/A	No
K104994	Average	17.8	+/-	0.0514791	7.50759	1	0.100125	17.8107	19	20.8	WHITE	No	Pre-menopausal	No	No	N/A	No
K104999	Average	13.8	Neg	0.0261486	3.80756	+/-	0.0363659	7.70764	20	17.7	WHITE	No	Pre-menopausal	No	No	N/A	No
K105004	Average	15.8	1	0.153169	26.4417	+/-	0.0424151	6.40598	41	22.3	WHITE	No	Pre-menopausal	No	Yes	Yes	No
K105014	Average	7.2	+/-	0.0513606	7.60786	+/-	0.0564109	9.19504	44	35.5	WHITE	No	Post-menopausal	No	Yes	Yes	No
K105020	Average	16	Neg	0.0262591	3.32621	Neg	0.026803	4.13126	43	20.2	WHITE	No	Pre-menopausal	No	Yes	Yes	No
K105076	High	31.2	2	0.260199	44.8457	3	0.382081	73.6235	41	24.6	WHITE	No	Pre-menopausal	N/A	Yes	Yes	No
K105078	Average	12.9	1	0.0929782	14.7376	Neg	0.0591435	10.2025	40	21.3	WHITE	No	Pre-menopausal	N/A	Yes	Yes	No
K105094	High	24.2	Neg	0.0180879	2.49882	1	0.150701	28.5241	28	28.7	WHITE	No	Pre-menopausal	N/A	No	N/A	No
K105101	Average	0.414	Neg	0.0758187	9.31995	neg	0.0171509	2.47438	53	23.5	WHITE	No	Post-menopausal	No	Yes	Yes	No
K105115	Average	0.195	1	0.0886035	13.9175	1	0.135438	24.5503	46	23.7	WHITE	No	Pre-menopausal	N/A	Yes	Yes	No
K105116	Average	11.5	+/-	0.0334794	4.89673	1	0.13441	26.7392	43	24.2	WHITE	No	Pre-menopausal	N/A	Yes	Yes	No
K105121	High	24.1	1	0.110511	18.1442	1	0.189809	35.9673	21	19.8	WHITE	No	Pre-menopausal	N/A	No	N/A	No
K105138	High	33.3	1	0.188717	30.1516				39	20.7	WHITE	No	Pre-menopausal	N/A	Yes	Yes	No
K105145	Average	17.7	+/-	0.0495194	8.51322	+/-	0.0735182	15.4055	22	23.3	WHITE	No	Pre-menopausal	N/A	No	N/A	No
K105146	Average	13.4	2	0.288494	51.3393	3	0.460225	91.7591	42	27.9	WHITE	No	Pre-menopausal	N/A	Yes	Yes	No
K105150	Average	10				+/-	0.11581	21.8021	36	26	WHITE	No	Pre-menopausal	N/A	No	N/A	No
K105154	Average	0.074	Neg	0.0353627	5.05973	1	0.102091	19.7665	50	18.8	WHITE	No	Pre-menopausal	N/A	Yes	Yes	No
K105170	Average	17.2	+/-	0.0808	11.6528	2	0.213788	44.1164	27	27.5	WHITE	No	Pre-menopausal	N/A	Yes	No	No
K105173	Average	11.4	Neg	2.43e-05	0.0024272	3	0.335111	66.5501	26	26.2	WHITE	No	Pre-menopausal	N/A	Yes	Yes	No
K105179	Average	0.12				Neg	0.0344182	5.8778	46	25.7	WHITE	No	Pre-menopausal	N/A	Yes	Yes	No
K105228	Average	13.7	+/-	0.0861354	13.1552	2	0.248419	43.3503	19	19.5	WHITE	No	Pre-menopausal	N/A	No	N/A	No
K105254	Average	13.7	Neg	0.0596048	8.90254	2	0.276335	54.4303	32	31	WHITE	No	Pre-menopausal	N/A	Yes	No	No
K105262	High	21.7	1	0.128551	20.4275	1	0.121507	22.1416	23	23	WHITE	No	Pre-menopausal	N/A	Yes	Yes	No
K105278	Average	11.3	Neg	0.0267	3.6651	2	0.229026	45.8087	28	31.4	~~OTHRACE	Yes	Pre-menopausal	N/A	Yes	No	No
K105282	Average	8.4	+/-	0.0677227	9.32299	+/-	0.0916788	15.9013	40	23.6	WHITE	No	Post-menopausal	N/A	Yes	Yes	No
K105300	Average	17.2				1	0.160023	32.3174	32	22.5	AFRNAMER	No	Pre-menopausal	N/A	No	N/A	No
K105302	Average	11.8	1	0.118329	19.7812	1	0.13516	24.9427	37	23.3	WHITE	No	Pre-menopausal	N/A	Yes	Yes	No
K105314	Average	16.9	2	0.189064	35.2288	1	0.154861	29.4804	42	26.6	WHITE	No	Pre-menopausal	N/A	No	N/A	No
K105360	Average	17.2	Neg	0.0200888	2.86405	1	0.114269	22.4774	23	22.3	WHITE	No	Pre-menopausal	N/A	No	N/A	No
K105362	Average	0.423				+/-	0.0753763	11.4608	56	29.3	WHITE	No	Post-menopausal	N/A	Yes	No	No
K105364	Average	12.9	1	0.105928	18.1084	3	0.494597	101.132	44	21.8	AFRNAMER	No	Pre-menopausal	N/A	Yes	No	No
K105366	Average	0.122					0.0584024	9.04328	48	17.7	AFRNAMER	No	Pre-menopausal	N/A	No	N/A	No
K105383	High	31	1	0.128504	23.1934	1	0.164715	30.8182	23	22.9	AFRNAMER	No	Pre-menopausal	N/A	Yes	N/A	No
K105392	Average	16.1	1	0.149673	22.1415	3	0.495905	108.137	29	46.6	AFRNAMER	No	Pre-menopausal	N/A	No	N/A	No
K105394	Average	0.21				1	0.128543	22.6571	49	38.3	AFRNAMER	No	Pre-menopausal	N/A	Yes	Yes	No
K105413	Average	19.6	Neg	0.0490217	6.69688	1	0.158888	29.8372	34	25.3	WHITE	No	Pre-menopausal	N/A	Yes	Yes	No
K105431	Average	0.229	1	0.192813	34.0394	2	0.234186	44.9401	47	31.5	AFRNAMER	No	Pre-menopausal	N/A	Yes	Yes	No
K105450	Average	0.284	+/-	0.08797	15.3756	3	0.299516	56.8009	49	23	WHITE	No	Pre-menopausal	N/A	Yes	Yes	No
K105469	Average	15.3	Neg	0.00749077	0.994271	3	0.307544	69.089	19	38.4	WHITE	No	Pre-menopausal	N/A	No	N/A	No
K105470	High	24.2	2	0.223297	41.1558	3	0.471071	90.6604	19	28.2	WHITE	No	Pre-menopausal	N/A	No	N/A	No
K105482	Average	10.3	Neg	0.0600638	8.08521	3	0.336807	62.1564	45	37.8	WHITE	No	Post-menopausal	N/A	Yes	Yes	No
K105484	High	21.9	Neg	0.0572927	8.43752	2	0.229044	44.5661	24	24	WHITE	No	Pre-menopausal	N/A	No	N/A	No
K105561	Average	14.8	Neg	0.0548	6.80406	2	0.260486	53.1123	28	36.6	AFRNAMER	No	Pre-menopausal	N/A	Yes	Yes	No
K105567	Average	13.4	2	0.147901	25.7989	3	0.326533	64.4286	38	22.3	WHITE	No	Pre-menopausal	N/A	Yes	Yes	No
K105572	Average	12.7	2	0.257432	46.9778	3	0.510176	104.74	40	24.6	AFRNAMER	No	Pre-menopausal	N/A	Yes	Yes	No
K105594	Average	0.081				1	0.151113	26.3915	53	37.8	AFRNAMER	No	Post-menopausal	N/A	Yes	Yes	No
K105607	Average	0.186	Neg	0.0650363	8.50202	1	0.122907	22.1715	51	35.7	AFRNAMER	No	Post-menopausal	N/A	Yes	No	No
K105617	Average	11.3	Neg	0.0316652	4.74779	1	0.125679	24.354	37	43.4	WHITE	No	Pre-menopausal	N/A	No	N/A	No
K105633	High	21.6	+/-	0.0927958	15.2115	Neg	0.0934963	15.1446	39	25.2	WHITE	No	Pre-menopausal	N/A	Yes	Yes	No
K105635	Average	9.5	1	0.0328	4.66212	3	0.42797	93.6746	29	22	WHITE	No	Pre-menopausal	N/A	Yes	Yes	No
K105643	Average	12.3	1	0.106037	18.3315	+/-	0.0961597	17.7505	40	27.1	WHITE	No	Pre-menopausal	N/A	Yes	No	No
K105648	Average	15.3	Neg	0.0342296	4.89373				23	22	WHITE	No	Pre-menopausal	N/A	No	N/A	No
K105650	Average	12.4	1	0.158807	25.7069	3	0.351927	56.2329	41	29.9	WHITE	No	Pre-menopausal	N/A	Yes	No	No
K105651	Average	0.161					0.159651	26.5691	45	22.7	WHITE	No	Pre-menopausal	N/A	Yes	Yes	No
K105663	High	20.2	3	0.339785	66.2098	3	0.497395	103.864	34	25.1	WHITE	No	Pre-menopausal	N/A	Yes	Yes	No
K105671	Average	17.8	+/-	0.0548532	8.26027	1	0.139653	29.0716	20	26.6	WHITE	No	Pre-menopausal	N/A	No	N/A	No
K105673	High	27	2	0.237759	47.1434	1	0.192011	37.1613	43	33.1	WHITE	No	Pre-menopausal	N/A	Yes	Yes	No
K105686	Average	9.5	Neg	0.0728953	10.0305	1	0.120399	23.9333	37	31.6	AFRNAMER	No	Pre-menopausal	N/A	Yes	Yes	No
K105688	Average	14.5	+/-	0.0144196	1.87333	1	0.186838	39.5503	41	21.9	AFRNAMER	Yes	Post-menopausal	N/A	Yes	Yes	No
K105692	Average	15.3	+/-	0.117283	20.3742	+/-	0.0906705	18.2028	43	29.8	AFRNAMER	No	Pre-menopausal	N/A	Yes	No	No
K105696	Average	0.171					0.093198	16.5164	45	37.9	AFRNAMER	No	Pre-menopausal	N/A	Yes	Yes	No
K105697	Average	13.6	1	0.173766	30.0061	1	0.183705	33.4886	43	24.5	WHITE	No	Pre-menopausal	N/A	Yes	Yes	No
K105700	Average	0.126	Neg	0.0979889	17.087	2	0.227433	47.3466	57	29.5	WHITE	No	Post-menopausal	N/A	Yes	Yes	No
K105709	High	20.8	+/-	0.00568	0.605888	3	0.436588	82.3319	32	22.3	WHITE	No	Pre-menopausal	N/A	Yes	No	No
K105720	High	22.4				3	0.328946	64.5739	30	31.6	AFRNAMER	No	Pre-menopausal	N/A	No	N/A	No
K105726	Average	13.9	1	0.16095	29.5436	1	0.158941	30.8256	39	19.2	WHITE	No	Pre-menopausal	N/A	No	N/A	No
K105727	Average	0.15				+/-	0.0340195	6.29774	58	24.8	WHITE	No	Post-menopausal	N/A	Yes	Yes	No
K105738	Average	17.2	2	0.210668	36.0551	1	0.143086	27.752	39	39.1	AFRNAMER	No	Pre-menopausal	N/A	Yes	Yes	No
K105750	Average	17.5	1	0.213552	39.9299	3	0.386448	79.5743	27	22.6	WHITE	No	Pre-menopausal	N/A	No	N/A	No
K105755	High	25.2	2	0.239366	44.1635	2	0.202792	34.7598	37	25.2	WHITE	No	Pre-menopausal	N/A	Yes	Yes	No
K105767	High	34.2	1	0.120207	19.5312	3	0.543745	115.43	28	30.5	WHITE	No	Pre-menopausal	N/A	No	N/A	No
K105772	Average	0.148					0.191407	28.2737	48	34.8	WHITE	No	Post-menopausal	N/A	Yes	Yes	No
K105790	Average	15.3	1	0.109105	20.2754	1	0.180444	36.8695	19	29.8	WHITE	No	Pre-menopausal	N/A	No	N/A	No
K105792	Average	16.5	Neg	0.0639499	8.80432	2	0.250077	50.3168	23	22.5	WHITE	No	Pre-menopausal	N/A	No	N/A	No
K105814	High	26.6	+/-	0.0750261	12.0892	Neg	0.0761642	12.8084	41	27.6	WHITE	No	Pre-menopausal	N/A	Yes	No	No
K105830	Average	13.1	2	0.209535	38.5477	3	0.382862	78.8095	38	21.3	WHITE	No	Pre-menopausal	N/A	Yes	Yes	No
K105877	Average	16.5	Neg	0.0803818	11.7983	3	0.420441	85.3113	24	28.6	AFRNAMER	No	Pre-menopausal	N/A	Yes	No	No
K105883	High	35.5	2	0.200205	38.2679	3	0.361404	71.3443	18	21.6	ASIAN,NATHAWPI	Yes	Pre-menopausal	N/A	No	N/A	No
K105884	High	30.6	Neg	0.0553737	7.5086	2	0.229666	45.0953	26	13.3	WHITE	No	Pre-menopausal	N/A	No	N/A	No
K105886	Average	7.8	+/-	0.0537503	7.91549	2	0.291998	61.8816	38	42.9	WHITE	No	Pre-menopausal	N/A	Yes	No	No
K105894	High	22.3	1	0.181805	28.0367	2	0.208844	40.3818	31	24.3	WHITE	No	Pre-menopausal	N/A	Yes	Yes	No
K105897	Average	14.3	1	0.072335	12.7055	1	0.101211	21.4883	36	41.2	WHITE	No	Pre-menopausal	N/A	Yes	No	No
K105898	Average	13.2	+/-	0.00741	1.33319	2	0.255943	60.5204	29	36.1	WHITE	No	Pre-menopausal	N/A	No	N/A	No
K105906	Average	14.7	Neg	0.053433	9.07325	3	0.467576	106.555	34	24.1	WHITE	Yes	Pre-menopausal	N/A	No	N/A	No
K105913	Average	13.32				1	0.109271	17.3308	56	28.2	AFRNAMER	No	Post-menopausal	N/A	Yes	No	No
K105926	Average	10.2	+/-	0.0952	13.4886	2	0.224806	45.3442	29	29.4	AFRNAMER,~~OTHRACE	No	Pre-menopausal	N/A	Yes	Yes	No
K105937	Average	9.9	1	0.113411	16.5368	1	0.195927	38.2553	43	25.2	WHITE	No	Pre-menopausal	N/A	Yes	Yes	No
K105949	Average	15.7	Neg	0.00835	1.06034	2	0.259163	55.2251	27	27.1	WHITE	No	Pre-menopausal	N/A	No	N/A	No
K105955	Average	0.183	2	0.145962	27.7109	3	0.322763	66.1108	48	39.5	AFRNAMER	No	Pre-menopausal	N/A	Yes	Yes	No
K105980	Average	8.9	1	0.138033	23.3073	3	0.578496	125.86	35	35.5	AFRNAMER	No	Pre-menopausal	N/A	Yes	Yes	No
K105981	High	24.2	1	0.0922314	15.2058	3	0.365907	67.4806	23	20.8	WHITE	No	Pre-menopausal	N/A	No	N/A	No
K105987	High	34.6	2	0.30789	57.7544	2	0.287206	52.2798	42	27	AFRNAMER	No	Pre-menopausal	N/A	Yes	No	No
K105994	Average	12.9	1	0.12842	22.413	2	0.280329	53.0789	44	37.9	WHITE	No	Pre-menopausal	N/A	Yes	Yes	No
K106000	Average	14.5	Neg	0.0573938	8.28772	+/-	0.040829	6.68016	42	33.1	WHITE	No	Pre-menopausal	N/A	Yes	N/A	No
K106008	High	25.4	1	0.156875	27.6467	3	0.298644	51.233	20	22.9	WHITE	No	Pre-menopausal	N/A	No	N/A	No
K106033	Average	0.15	Neg	0.0357351	4.7214	Neg	0.0495061	8.0367	45	31.4	WHITE	No	Pre-menopausal	N/A	No	N/A	No
K106037	High	24.2	2	0.15598	27.2908	3	0.326254	60.1728	22	23.8	WHITE	No	Pre-menopausal	N/A	No	N/A	No
K106040	High	22.7	,+/-	0.064538	10.6768	1	0.0923489	14.5773	23	21.6	WHITE	No	Pre-menopausal	N/A	No	N/A	No
K106045	Average	16	1	0.0929823	14.9085	2	0.221468	40.3365	20	24.5	WHITE	No	Pre-menopausal	N/A	No	N/A	No
K106054	High	21.2	Neg	0.0664255	8.96467	+/-	0.0781865	13.6764	24	29.8	WHITE	No	Pre-menopausal	N/A	No	N/A	No
K106055	Average	15.6				Neg	0.0292203	4.46308	21	20.3	WHITE	No	Pre-menopausal	N/A	No	N/A	No
K106070	Average	19	1	0.172378	28.603	2	0.228417	45.9486	35	34.5	WHITE	No	Pre-menopausal	N/A	Yes	Yes	No
K106071	High	38.6	Neg	0.091036	12.1607	+/-	0.0783703	14.0139	24	24.3	WHITE	No	Pre-menopausal	N/A	No	N/A	No
K106091	High	27.1	+/-	0.0530504	8.09107	Neg	0.0577952	9.35546	40	22.1	WHITE	No	Pre-menopausal	N/A	Yes	Yes	No
K106107	Average	15.8	1	0.13091	23.4072				37	21.6	WHITE	No	Pre-menopausal	N/A	Yes	Yes	No
K106114	Average	16.2	1	0.110776	17.9426	1	0.194369	41.5851	30	25.1	WHITE	No	Pre-menopausal	N/A	No	N/A	No
K106131	Average	18.6	Neg	0.0312565	4.04458				56	20.9	WHITE	No	Pre-menopausal	N/A	Yes	Yes	No
K106132	High	20.7		0.0422	5.64856	2	0.212938	39.7622	29	21.8	WHITE	No	Pre-menopausal	N/A	No	N/A	No
K106134	Average	18.7	1	0.156681	27.5111	+/-	0.0462038	7.75073	44	32.9	WHITE	No	Pre-menopausal	N/A	Yes	Yes	No
K106135	High	25.6	2	0.208846	36.8717	3	0.405069	73.4634	19	34.2	WHITE	No	Pre-menopausal	N/A	No	N/A	No
K106138	Average	12.4	1	0.0916	11.7708	2	0.275827	52.207	28	24.5	WHITE	No	Pre-menopausal	N/A	Yes	Yes	No
K106139	Average	0.136	1	0.0987781	14.906	Neg	0.0550514	8.86311	49	22.6	WHITE	No	Pre-menopausal	N/A	Yes	Yes	No
K106141	Average	0.115	Neg	0.0182599	2.50703	Neg	0.0126221	2.10823	52	19.6	WHITE	No	Post-menopausal	N/A	Yes	Yes	No
K106143	Average	0.11				1	0.138976	27.7866	48	23.1	AFRNAMER	No	Pre-menopausal	N/A	Yes	Yes	No
K106154	Average	0.197	Neg	0.0467651	6.36295	2	0.201746	36.6249	47	27.9	WHITE	No	Pre-menopausal	N/A	Yes	Yes	No
K106158	Average	0.206					0.0873488	14.1123	50	35.7	AFRNAMER	No	Post-menopausal	N/A	Yes	N/A	No
K106162	Average	11.1	+/-	0.10512	15.2843	1	0.134345	23.3422	41	35.7	AFRNAMER	No	Pre-menopausal	N/A	Yes	Yes	No
K106169	Average	9.5				1	0.181474	40.6402	35	28.3	WHITE	No	Pre-menopausal	N/A	No	N/A	No
K106186	Average	17	2	0.182272	33.1939	2	0.26315	52.4134	35	23.6	AFRNAMER	No	Pre-menopausal	N/A	Yes	Yes	No
K106194	Average	0.142	Neg	0.11	74.4412	1	0.150472	26.5461	60	29.3	AFRNAMER	No	Post-menopausal	N/A	Yes	Yes	No
K106202	Average	17.4	1	0.161821	25.1714	3	0.479909	92.3783	29	21.9	WHITE	No	Pre-menopausal	N/A	No	N/A	No
K106219	Average	11.5	Neg	0	0	1	0.106911	22.8386	27	21.3	WHITE	No	Pre-menopausal	N/A	Yes	No	No
K106221	Average	14.3	+/-	0.0828304	12.7076	2	0.276626	52.8399	33	22.7	~~OTHRACE	Yes	Pre-menopausal	N/A	Yes	Yes	No
K106226	Average	9.5	1	0.10453	13.8033	2	0.250658	51.4214	27	34	AFRNAMER	No	Pre-menopausal	N/A	Yes	No	No
K106234	Average	0.109	+/-	0.0432722	6.15549	+/-	0.050399	10.4195	53	22.1	WHITE	No	Pre-menopausal	N/A	Yes	No	No
K106272	Average	14.2	Neg	0.0884	11.5362	3	0.32442	71.6793	27	23.4	AFRNAMER	No	Pre-menopausal	N/A	No	N/A	No
K106285	High	32.5	1	0.158069	27.892	2	0.24775	43.3672	20	20.4	WHITE	No	Pre-menopausal	N/A	No	N/A	No
K106291	Average	8.9	+/-	0.0841955	12.1897	3	0.304578	65.4237	36	28.7	AFRNAMER	No	Pre-menopausal	N/A	Yes	Yes	No
K106295	Average	13.6	Neg	0.0426	6.81608	3	0.418831	95.821	25	28.3	WHITE	No	Pre-menopausal	N/A	No	N/A	No
K106301	Average	11.4	Neg	0.0834167	11.7975	2	0.202229	40.3142	39	33.8	AFRNAMER	No	Pre-menopausal	N/A	Yes	No	No
K106317	Average	0.2					0.0621814	8.9996	48	26.3	AFRNAMER	No	Pre-menopausal	N/A	Yes	Yes	No
K106325	Average	16.6	1	0.0773568	12.7295	2	0.224928	43.6773	24	43.1	WHITE	No	Pre-menopausal	N/A	No	N/A	No
K106341	Average	0.147	1	0.145615	24.4427	3	0.31216	66.1337	45	42.9	WHITE	No	Pre-menopausal	N/A	No	N/A	No
K106353	High	23.8	1	0.128553	21.5757	1	0.147492	30.3738	24	32.2	WHITE	No	Pre-menopausal	N/A	No	N/A	No
K106370	Average	0.128	1	0.0718545	11.4936	1	0.15112	29.9293	45	31.6	WHITE	No	Pre-menopausal	N/A	Yes	Yes	No
K106378	Average	10.7	Neg	0.0946185	15.161	3	0.414245	93.7568	34	21	AFRNAMER	No	Pre-menopausal	N/A	Yes	Yes	No
K106432	High	27.5	2	0.203677	38.1365				40	24.8	WHITE	No	Pre-menopausal	N/A	Yes	No	No
K106445	Average	0.255					0.0894062	14.04	46	39.5	WHITE	No	Pre-menopausal	N/A	Yes	Yes	No
K106455	High	20.6	1	0.113923	16.0217				38	39.9	WHITE	No	Pre-menopausal	N/A	Yes	Yes	No
K106486	Average	8.9				Neg	0.0969732	19.8133	35	35	WHITE	No	Pre-menopausal	N/A	Yes	Yes	No
K106517	High	52.4	1	0.126982	18.4142	2	0.263553	48.9031	24	33	WHITE	No	Pre-menopausal	N/A	No	N/A	No
K106525	Average	16	Neg	0.0297227	4.0309				29	68.9	WHITE	No	Pre-menopausal	N/A	Yes	Yes	No
K106557	Average	14.6	+/-	0.0938461	17.3336	1	0.1579	33.2479	21	23.6	WHITE	No	Pre-menopausal	N/A	No	N/A	No
K106578	High	25				+/-	0.0753275	14.1776	44	32.2	WHITE	No	Pre-menopausal	N/A	Yes	Yes	No
K106591	Average	7.5	Neg	0.0396852	5.45704	+/-	0.180011	36.5743	39	31.2	AFRNAMER	No	Post-menopausal	N/A	Yes	Yes	No
K106602	Average	14.5	Neg	0.0674376	8.87098	3	0.301918	57.3276	20	34	WHITE	No	Pre-menopausal	N/A	Yes	Yes	No
K106607	Average	9.9	Neg	0.0523378	7.18531	2	0.232743	44.3165	37	26.9	AFRNAMER	No	Pre-menopausal	N/A	Yes	Yes	No
K106609	Average	9.6	Neg	0.0824252	13.7377				22	19.9	WHITE	No	Pre-menopausal	N/A	Yes	No	No
K106624	Average	12.8	1	0.14348	26.9878	3	0.377189	74.4392	22	31	WHITE	No	Pre-menopausal	N/A	No	N/A	No
K106628	Average	0.182	+/-	0.0930464	14.9116		0.110271	19.4391	48	45.1	AFRNAMER	No	Pre-menopausal	N/A	Yes	No	No
K106629	Average	13.6				2	0.261419	53.7756	24	27.9	WHITE	No	Pre-menopausal	N/A	No	N/A	No
K106643	Average	19.6	3	0.370495	73.3493	1	0.136267	24.5317	57	28.9	AMINALNA	No	Post-menopausal	N/A	Yes	Yes	No
K106657	High	30.4	Neg	0.0310216	4.82647	1	0.0979037	17.0811	25	23.4	WHITE	No	Pre-menopausal	N/A	Yes	Yes	No
K106662	Average	18.5	2	0.253415	49.174	1	0.172491	34.9408	44	31.8	WHITE	No	Pre-menopausal	N/A	Yes	Yes	No
K106669	Average	6.8	Neg	0.0950248	15.3004	2	0.287403	60.678	18	36.7	AFRNAMER	Yes	Post-menopausal	N/A	No	N/A	No
K106684	Average	0.067	Neg	0.0739787	11.5613	1	0.134985	27.9187	48	30.9	WHITE	Yes	Pre-menopausal	N/A	Yes	Yes	No
K106713	High	30.8	2	0.25916	47.6783	3	0.326985	62.9909	38	22.8	AFRNAMER	No	Pre-menopausal	N/A	Yes	Yes	No
K106722	Average	0.129	Neg	0.00539483	0.695862	+/-	0.0765322	16.0869	45	26.4	AFRNAMER	No	Pre-menopausal	N/A	Yes	Yes	No
K106751	Average	15	1	0.1488	26.7676				22	36.6	~~OTHRACE	No	Pre-menopausal	N/A	No	N/A	No
K106757	High	20.8	Neg	0.00364	0.407887	3	0.466187	96.2931	31	51.7	WHITE	No	Pre-menopausal	N/A	No	N/A	No
K106766	Average	0.305				1	0.10828	19.5019	47	35.7	WHITE	No	Post-menopausal	Yes	Yes	Yes	No
K106801	Average	0.106	2	0.116581	20.0498	2	0.292786	62.1611	46	31.9	WHITE	No	Pre-menopausal	No	Yes	Yes	No
K106802	Average	0.074	Neg	0.040429	5.65826	1	0.174608	33.7693	50	31.3	AFRNAMER	No	Post-menopausal	No	Yes	Yes	No
K106829	Average	0.117					0.0624874	11.6198	46	38.1	AFRNAMER	No	Pre-menopausal	No	Yes	Yes	No
K106836	Average	8.3	Neg	0.0663229	9.53837				48	32.2	WHITE	No	Pre-menopausal	No	No	None	No
K106841	Average	0.297					0.0838415	10.4128	46	24.1	WHITE	No	Pre-menopausal	No	No	None	No
K106862	Average	0.146	+/-	0.0972998	14.8343	2	0.198462	35.0821	53	23.5	WHITE	No	Post-menopausal	No	Yes	Yes	No
K106889	High	29.8	3	0.275305	46.5169	3	0.480146	88.9994	28	33.9	NATHAWPI,~~OTHRACE	No	Pre-menopausal	No	No	None	No
K106939	Average	0.106	1	0.125286	20.8196		0.217153	39.336	46	30.7	WHITE,NATHAWPI	No	Pre-menopausal	No	Yes	Yes	No
K106953	Average	0.107				1	0.1446	31.5857	47	28.3	WHITE	No	Pre-menopausal	No	Yes	Yes	No
K106955	Average	12.2	1	0.16287	28.4501	1	0.170286	30.5159	42	19.6	WHITE	No	Pre-menopausal	No	Yes	No	No
K106980	High	28.9	1	0.160373	28.8178	3	0.326722	65.5629	19	22.5	WHITE	No	Pre-menopausal	No	No	None	No
K106988	Average	19.1	3	0.288545	52.687	3	0.365821	71.8695	37	19.8	WHITE	No	Pre-menopausal	No	Yes	Yes	No
K106991	Average	12.4	1	0.174167	23.3653	3	0.589839	116.97	28	29.5	WHITE	No	Pre-menopausal	No	Yes	Yes	No
K106993	High	23	2	0.235469	44.5512	3	0.398791	80.242	34	22.7	WHITE	No	Pre-menopausal	No	Yes	Yes	No
K107041	Average	0.103	1	0.141429	25.5937	2	0.228244	45.2219	51	22.1	WHITE	Yes	Post-menopausal	No	Yes	Yes	No
K107043	Average	0.37				neg	0.00336307	0.509659	47	22.9	WHITE	No	Pre-menopausal	No	Yes	Yes	No
K107044	High	38	2	0.376592	60.2158	1	0.182002	29.6393	41	20.9	WHITE	No	Pre-menopausal	No	Yes	Yes	No
K107050	Average	13.5	2	0.251732	44.8381	3	0.467805	89.924	20	26.7	WHITE	No	Pre-menopausal	No	No	None	No
K107069	High	30.6	1	0.128195	23.8612	1	0.160431	28.5736	44	27.8	WHITE	No	Pre-menopausal	No	Yes	Yes	No
K107070	Average	9				+/-	0.0946304	14.8944	44	28.2	WHITE	No	Pre-menopausal	No	Yes	Yes	No
K107071	Average	10.5				1	0.191603	38.5698	44	28.8	WHITE	No	Pre-menopausal	No	Yes	No	No
K107092	Average	13.5	3	0.313754	57.7264	3	0.454116	83.1405	20	20.6	WHITE	No	Pre-menopausal	No	No	None	No
K107093	Average	16.7	+/-	0.0612053	9.82657	+/-	0.0634767	12.0943	20	29.3	WHITE	No	Pre-menopausal	No	No	None	No
K107142	Average	16.5	3	0.580887	99.6602	3	0.341241	61.4921	36	14.3	WHITE	No	Pre-menopausal	No	Yes	Yes	No
K107170	High	26.2	3	0.480861	98.0184	1	0.13596	22.0556	44	22.3	WHITE	No	Pre-menopausal	No	Yes	Yes	No
K107176	Average	10.9	3	0.525736	90.1401	3	0.330163	60.3225	35	38.6	WHITE	No	Pre-menopausal	No	Yes	Yes	No
K107198	Average	10.7				3	0.32457	65.2664	33	24.4	AFRNAMER	No	Pre-menopausal	No	Yes	No	No
K107225	Average	11.4	1	0.188457	34.0052	2	0.272794	53.3269	34	31.6	WHITE	No	Pre-menopausal	No	Yes	No	No
K107241	Average	0.082				1	0.0173346	2.58364	55	22.7	WHITE	No	Post-menopausal	No	Yes	No	No
K107251	High	35.1	+/-	0.0823829	11.9787				28	21.4	WHITE	No	Pre-menopausal	No	No	None	No
K107257	Average	13.7	1	0.127979	24.684	2	0.225753	46.18	20	24	WHITE	No	Pre-menopausal	No	No	None	No
K107264	High	26.2	1	0.23113	41.4164	1	0.19872	32.6419	43	22.8	AFRNAMER	No	Pre-menopausal	No	Yes	Yes	No
K107266	Average	0.101	1	0.159848	24.806	2	0.21844	41.883	54	43.1	~UNKNOWN	Yes	Pre-menopausal	No	Yes	Yes	No
K107298	High	31.3	2	0.26052	48.5008	1	0.199921	35.1263	28	33.7	WHITE	No	Pre-menopausal	No	Yes	Yes	No
K107299	High	22.6	3	0.340703	65.0022	3	0.380478	71.3057	35	30.2	WHITE	No	Pre-menopausal	No	Yes	Yes	No
K107312	High	21.4	2	0.209742	32.7806	2	0.195938	35.805	23	21.9	NATHAWPI	No	Pre-menopausal	No	No	None	No
K107339	Average	17.9	1	0.175474	27.6685	3	0.314592	57.1971	39	23	~~OTHRACE	Yes	Pre-menopausal	No	Yes	No	No
K107341	Average	11.8	2	0.227694	41.7523	2	0.256371	47.0302	32	19.4	ASIAN,~~OTHASIAN	No	Pre-menopausal	No	No	None	No
K107380	Average	15.4	3	0.34552	63.0103	2	0.284247	48.6813	36	22.8	WHITE	No	Pre-menopausal	No	Yes	Yes	No
K107381	Average	13.3	2	0.246339	46.5582	1	0.191162	34.8339	39	37.1	WHITE	No	Pre-menopausal	No	Yes	Yes	No
K107398	Average	12	2	0.195537	32.3594	2	0.222751	41.3078	44	33.8	WHITE,~~OTHRACE	Yes	Pre-menopausal	No	Yes	Yes	No
K107410	Average	18.8	1	0.180792	30.4583	+/-	0.0905449	15.0874	40	43.3	WHITE	No	Pre-menopausal	No	Yes	Yes	No
K107435	High	27.6	3	0.390949	66.5216	3	0.346755	62.2672	32	24.3	WHITE	No	Pre-menopausal	No	No	None	No
K107439	Average	11.5				+/-	0.0597217	10.6772	31	51.2	WHITE	No	Pre-menopausal	No	Yes	Yes	No
K107467	Average	10.5	1	0.083663	13.5097				47	32.9	WHITE	No	Pre-menopausal	No	Yes	Yes	No
K107480	Average	9.4	+/-	0.0772376	11.8742				50	44.8	WHITE	No	Post-menopausal	No	Yes	Yes	No
K107509	Average	6.8	3	0.500229	91.4466	3	0.64761	132.974	40	18.7	WHITE	No	Uterine Ablation	No	Yes	Yes	No
K107523	High	20	2	0.224338	43.4112	3	0.318017	63.8441	35	22.4	AFRNAMER	No	Pre-menopausal	No	Yes	Yes	No
K107545	Average	13.8	2	0.205372	36.2454	2	0.217961	47.6102	39	41.8	AFRNAMER	Yes	Pre-menopausal	No	Yes	No	No
K107564	Average	12.7	+/-	0.0705662	12.1123	1	0.18309	34.2178	36	27.6	AFRNAMER	No	Pre-menopausal	No	Yes	No	No
K107572	Average	0.353	2	0.231014	42.6218	2	0.275742	49.8724	48	39.7	AFRNAMER	No	Pre-menopausal	No	Yes	No	No
K107598	Average	18.7	1	0.103982	18.1376				30	23.3	WHITE	No	Pre-menopausal	No	Yes	Yes	No
K107603	Average	0.098	1	0.102018	19.7694	1	0.165306	33.6441	57	30.2	AFRNAMER	No	Post-menopausal	No	Yes	No	No
K107624	Average	17.3	1	0.0821547	14.3943	1	0.147947	28.3103	20	27.6	WHITE	No	Pre-menopausal	No	No	None	No
K107641	High	20.2				1	0.151935	26.0787	37	24.9	AFRNAMER	No	Pre-menopausal	No	Yes	Yes	No
K107658	High	25.4				+/-	0.0961805	18.6544	31	23.7	WHITE	No	Pre-menopausal	No	No	None	No
K107663	High	31.5	2	0.337035	65.5846	3	0.33194	64.4211	42	50.1	AFRNAMER	No	Pre-menopausal	No	No	None	No
K107672	High	25.5				3	0.350791	71.0187	31	22.2	WHITE	No	Pre-menopausal	No	Yes	Yes	No
K107713	High	30.5				+/-	0.101667	16.2425	43	22.8	WHITE	No	Pre-menopausal	No	Yes	Yes	No
K107731	Average	0.289	3	0.399967	72.8116	3	0.442022	80.7852	46	31.9	WHITE	No	Pre-menopausal	No	Yes	Yes	No
K107775	Average	16.7	2	0.242382	44.6802	2	0.239388	50.0202	31	23.2	WHITE	No	Pre-menopausal	No	Yes	Yes	No
K107868	High	31.5				3	0.308142	53.1237	39	25.1	WHITE	No	Pre-menopausal	No	Yes	Yes	No
K107886	High	52.8	1	0.149307	26.7347	Neg	0.0511287	8.0584	38	26.6	WHITE	No	Pre-menopausal	No	Yes	Yes	No
K107892	Average	14.8	+/-	0.0356	6.41912	+/-	0.035986	6.83103	27	22.7	WHITE	No	Pre-menopausal	No	No	None	No
K107893	Average	14.2	1	0.393837	69.2666	3	0.437525	90.9561	25	31.5	AFRNAMER	Yes	Pre-menopausal	No	No	None	No
K107908	High	41	2	0.239907	36.7013	1	0.125269	19.8229	31	19.2	AFRNAMER	No	Pre-menopausal	No	Yes	Yes	No
K107928	High	24.4	1	0.104093	16.1785	+/-	0.078854	12.4042	22	26.4	WHITE	No	Pre-menopausal	No	No	None	No
K107931	Average	11	3	0.423368	65.2778	3	0.321062	55.4428	38	32.6	WHITE	Yes	Pre-menopausal	No	Yes	Yes	No
K107941	Average	16	2	0.257187	49.3595	3	0.294123	57.8878	19	19.5	WHITE	No	Pre-menopausal	No	No	None	No
K107949	High	21.6	2	0.258915	47.4073	3	0.305808	54.8466	20	23	WHITE	No	Pre-menopausal	No	No	None	No
K107953	High	33.4	2	0.227036	38.6163	1	0.123968	20.8853	24	32.3	WHITE	No	Pre-menopausal	No	No	None	No
K107962	High	63.1	1	0.131768	21.8285	1	0.164943	24.8454	21	22.6	WHITE	No	Pre-menopausal	No	No	None	No
K107980	Average	13.3				2	0.264756	46.8477	25	18.4	ASIAN	No	Pre-menopausal	No	No	None	No
K107990	Average	12.5	1	0.125821	22.1353	1	0.131839	24.7005	29	24.5	AFRNAMER	No	Pre-menopausal	No	Yes	Yes	No
K108003	Average	13.3	2	0.286358	48.8795	Neg	0.0782733	12.6737	39	24.3	WHITE	No	Pre-menopausal	No	Yes	Yes	No
K108015	Average	0.181				1	0.197023	38.3059	57	21.6	WHITE	No	Post-menopausal	No	Yes	Yes	No
K108017	Average	13.4	+/-	0.0500774	7.16443	Neg	0.0733965	12.5479	38	22.1	WHITE	No	Pre-menopausal	No	Yes	Yes	No
K108029	High	50.3	3	0.473051	86.2087	3	0.35809	61.5434	40	22.6	WHITE	No	Pre-menopausal	No	No	None	No
K108035	High	21.6	2	0.248058	52.7925	2	0.236787	54.2176	41	22.7	WHITE	No	Pre-menopausal	No	Yes	Yes	No
K108064	Average	19.1	3	0.549207	104.946	3	0.388768	68.3228	37	20.2	WHITE	No	Pre-menopausal	No	Yes	Yes	No
K108065	Average	0.206	1	0.148864	25.5045		0.030612	4.14199	48	29.4	AFRNAMER	No	Uterine Ablation	No	Yes	Yes	No
K108078	Average	0.226					0.0381488	4.73331	50	21	WHITE	No	Pre-menopausal	No	Yes	Yes	No
K108085	Average	12				3	0.315374	61.0599	24	30.5	WHITE	No	Pre-menopausal	No	Yes	Yes	No
K108093	Average	17.5	2	0.310119	51.1177	2	0.283908	48.6457	28	24.5	WHITE	No	Pre-menopausal	No	Yes	Yes	No
K108129	Average	0.07	1	0.178904	31.6538	2	0.29129	57.2408	49	51	AFRNAMER	No	Pre-menopausal	No	Yes	Yes	No
K108158	High	25	3	0.31394	63.219	2	0.243389	47.6351	45	39.4	WHITE	No	Uterine Ablation	Yes	Yes	No	No
K108295	Average	16.6				2	0.24011	44.3843	31	39.1	WHITE	No	Pre-menopausal	No	Yes	Yes	No
K108310	Average	11.5	1	0.097771	17.8543	1	0.10982	21.5863	44	25.2	ASIAN,~~OTHASIAN	No	Pre-menopausal	No	Yes	Yes	No
K108322	High	24.2	+/-	0.169472	24.6024				62	39.4	AFRNAMER	No	Post-menopausal	No	No	None	No
K108385	Average	0.091	1	0.107051	16.1008	1	0.114416	19.5105	59	20.2	WHITE	No	Post-menopausal	No	Yes	Yes	No
K108414	Average	18.2				3	0.438307	81.8405	37	24.3	WHITE	No	Pre-menopausal	No	Yes	Yes	No
K108429	Average	0.075	1	0.138133	25.5265	1	0.160731	28.279	55	25	WHITE	No	Post-menopausal	No	Yes	Yes	No
K108433	Average	0.109	1	0.109644	20.808	+/-	0.0748608	15.2927	52	24.2	WHITE	No	Post-menopausal	No	Yes	Yes	No
K108436	Average	14.2	1	0.182435	29.1683	1	0.156488	28.6845	36	23.9	WHITE	Yes	Pre-menopausal	No	Yes	Yes	No
K108457	Average	0.166	2	0.238325	40.7842	2	0.218683	35.9842	49	25.5	WHITE	No	Pre-menopausal	No	Yes	Yes	No
K108459	Average	14.3	3	0.34915	65.2292	3	0.449204	82.1297	34	26.8	WHITE	No	Pre-menopausal	No	Yes	Yes	No
K108474	Average	13.8	1	0.177893	30.4001	2	0.23173	44.6492	28	23.2	WHITE	No	Pre-menopausal	No	No	None	No
K108477	Average	0.138	1	0.16651	29.3851	2	0.260395	46.9976	53	28.5	ASIAN,~~OTHRACE,CHINESE	No	Pre-menopausal	No	Yes	No	No
K108481	Average	11.2	2	0.206273	35.1705	Neg	0.0318772	5.52688	44	24.6	WHITE	No	Pre-menopausal	No	Yes	Yes	No
K108482	Average	14.9	1	0.114199	22.0117	1	0.132765	25.8115	31	22.1	ASIAN,~~OTHASIAN	No	Pre-menopausal	No	No	None	No
K108483	High	22.4	2	0.177879	30.9841	3	0.347323	67.2543	25	25.3	AFRNAMER	No	Pre-menopausal	No	No	None	No
K108515	Average	16				3	0.376269	73.4615	27	19.5	WHITE	No	Pre-menopausal	No	No	None	No
K108518	Average	10.5	2	0.278288	50.7399	2	0.244889	47.0316	38	22.3	AFRNAMER	No	Pre-menopausal	No	Yes	Yes	No
K108519	Average	16.5	2	0.221384	38.5108	2	0.209598	41.9134	25	21.3	AFRNAMER	No	Pre-menopausal	No	No	None	No
K108523	Average	16.6	3	0.447209	87.7488	3	0.583519	111.207	20	27.1	WHITE	No	Pre-menopausal	No	No	None	No
K108527	Average	18.6	1	0.118223	23.3228	+/-	0.0987732	18.384	36	21.3	WHITE	No	Pre-menopausal	No	Yes	No	No
K108533	Average	9	1	0.129578	23.6843	1	0.0998004	20.2908	40	21.6	WHITE	No	Pre-menopausal	No	Yes	Yes	No
K108542	Average	12.5				3	0.305309	49.8145	37	28.2	WHITE	No	Pre-menopausal	No	Yes	Yes	No
K108544	Average	9.9	3	0.375111	66.7375	2	0.259635	48.4237	40	33.1	WHITE,AFRNAMER	No	Pre-menopausal	No	Yes	Yes	No
K108553	High	21.6	Neg	0.0542868	7.68749				24	40.6	WHITE	No	Pre-menopausal	No	No	None	No
K108561	High	24.7	1	0.156605	27.0667	+/-	0.0977566	15.4945	45	36.3	WHITE	No	Uterine Ablation	No	Yes	No	No
K108563	High	41	1	0.156562	26.2464	3	0.373665	62.7369	18	28.5	WHITE	Yes	Pre-menopausal	No	No	None	No
K108582	Average	13.9	2	0.342174	59.2076	1	0.169507	29.1271	39	23	WHITE	No	Pre-menopausal	No	No	None	No
K108587	Average	13.4	+/-	0.0579324	9.82574	1	0.0972336	19.8941	24	20.5	WHITE,ASIAN,JAPANESE	No	Pre-menopausal	No	No	None	No
K108591	High	28.8	3	0.375182	63.5237	3	0.452503	88.1567	34	25.9	WHITE	No	Pre-menopausal	No	Yes	Yes	No
K108603	Average	0.324	3	0.419864	75.8595	3	0.40818	77.9223	46	24.2	AFRNAMER	No	Pre-menopausal	No	Yes	Yes	No
K108619	High	36.2	1	0.170898	31.6348	2	0.286666	55.4713	22	17.4	WHITE	No	Pre-menopausal	No	No	None	No
K108623	Average	0.084	1	0.141977	21.0538	1	0.163956	33.5769	55	26.4	AFRNAMER	No	Post-menopausal	No	Yes	Yes	No
K108625	Average	0.087	1	0.1182	20.9815	2	0.274504	54.9776	56	18	ASIAN,CHINESE	No	Post-menopausal	No	Yes	Yes	No
K108633	Average	8.3	1	0.144294	22.7451				48	28.2	WHITE	Yes	Post-menopausal	No	Yes	Yes	No
K108635	Average	19	1	0.143567	25.4311	1	0.156227	29.6755	32	24.8	ASIAN,~~OTHASIAN	No	Pre-menopausal	No	No	None	No
K108638	Average	17.2	+/-	0.057812	10.9384	1	0.108906	21.6099	24	21	WHITE	No	Pre-menopausal	No	No	None	No
K108643	Average	0.079	2	0.185539	35.1954	3	0.334981	69.0654	47	31.5	~~OTHRACE	Yes	Uterine Ablation	No	Yes	Yes	No
K108646	Average	0.187	1	0.11785	22.2154	1	0.135848	25.2009	50	24	WHITE	Yes	Pre-menopausal	No	Yes	Yes	No
K108657	High	25.6	2	0.20714	34.928	1	0.126013	22.5071	41	28.8	WHITE	Yes	Pre-menopausal	No	Yes	Yes	No
K108661	Average	0.321				neg	0.0229706	2.96742	56	21.5	WHITE	No	Post-menopausal	No	Yes	Yes	No
K108662	Average	11.4	Neg	0.029025	4.03548				61	28.8	WHITE	No	Post-menopausal	No	Yes	Yes	No
K108669	Average	11.1	2	0.278054	48.8041	3	0.440169	86.4478	35	23.9	AFRNAMER	No	Pre-menopausal	No	No	None	No
K108673	Average	0.119	+/-	0.0508502	8.77626	1	0.157104	31.6036	48	19.9	WHITE	No	Pre-menopausal	No	Yes	Yes	No
K108677	Average	13.7	Neg	0.0575399	10.1022	1	0.145307	28.6112	34	28.2	WHITE	Yes	Pre-menopausal	No	Yes	Yes	No
K108678	Average	0.258	1	0.186322	30.8892		0.256471	46.879	46	31.2	AFRNAMER	No	Pre-menopausal	No	Yes	No	No
K108687	Average	15				+/-	0.0430842	8.10797	29	20.9	WHITE	No	Pre-menopausal	No	No	None	No
K108693	Average	0.135	1	0.115873	19.7746	Neg	0.0397043	6.10441	45	28.3	WHITE	Yes	Pre-menopausal	No	Yes	Yes	No
K108700	Average	7.8	1	0.189858	31.4992	3	0.308153	61.1332	42	27.3	~~OTHRACE	Yes	Post-menopausal	No	Yes	No	No
K108703	High	27.7	2	0.28862	53.6125	2	0.293478	54.4956	35	29.8	WHITE	No	Pre-menopausal	No	Yes	Yes	No
K108704	Average	0.128					0.0792103	10.2839	45	21.9	WHITE	No	Pre-menopausal	No	Yes	Yes	No
K108707	High	26	+/-	0.0948689	15.0751	1	0.134305	26.2974	24	19.5	WHITE	No	Pre-menopausal	No	No	None	No
K108712	High	60.6	1	0.139106	27.4004	Neg	0.0911086	15.9864	41	46.5	WHITE	No	Pre-menopausal	No	No	None	No
K108879	High	21.2				1	0.191233	33.7837	37	30.6	WHITE	No	Pre-menopausal	No	Yes	Yes	No
K108958	High	30.4				2	0.263135	50.1589	27	23.3	AFRNAMER	No	Pre-menopausal	No	No	None	No
K108994	Average	17.6	1	0.100917	17.5865	1	0.11802	22.7008	27	19.6	WHITE	No	Pre-menopausal	No	No	None	No
K109011	Average	0.2				Neg	0.0209221	2.89899	55	21	WHITE	No	Post-menopausal	No	Yes	Yes	No
K109027	High	29.6	3	0.327632	59.1144	3	0.390282	76.9266	25	30.5	WHITE	No	Pre-menopausal	No	No	None	No

## Sheet: Table S2
Table S2: Demographics and clinical features of the breast cancer cases
Breast Cancer Case No	FAM83A			EGFR			HER2 Status	Estrogen Receptor (ER)	Progesterone Receptor (PR)	T Stage	Diagnosis Year	Did this patient have surgery for breast cancer?	Time to First Recurrence	Survival as of Last Follow-Up	Overall Survival	Tumor Size	BRCA	Skin Involvement	Positive lymph nodes	Total lymph nodes removed	Ethnicity	Racial Background	Surgery Type	Were lymph nodes removed?	Tumor Grade	Histology	Age at Diagnosis	Menopausal Status at Diagnosis	Did the patient receive radiation therapy?	Did this patient receive neoadjuvant chemotherapy or hormone therapy?	Type of Neoadjuvant Chemotherapy or Hormone Therapy	Did this patient receive adjuvant chemotherapy?	Type of Adjuvant Chemotherapy	Did the patient receive endocrine therapy?	Type of Endocrine Therapy	If the patient was ER+, indicate why hormone therapy was not given.	Has this patient had a local recurrence?	Local Recurrence Site	Has the patient had a recurrence of DCIS or LCIS?	Has the patient been diagnosed with metastatic disease?	Metastatic Recurrence Site	N Stage	M Stage
	path score	Positivity	Hscore	path score	Positivity	Hscore
2	1	0.107685	17.7402	Neg	0.0434593	6.60698	1+ IHC	Positive	Positive	T1	1999	Yes	107.373	106.976		9	Unknown/Not Done	No	1	1	Non-Hispanic	White	Lumpectomy/Excisional biopsy	Yes	2	Ductal-Invasive, NOS	66.4244	55 years or greater/no menses in last 12 months	Yes	No		Yes	Adriamycin; Cytoxan	Yes	Femara; Tamoxifen		No		No	Yes	BONE, NOS	N1	M0
9	2	0.32706	57.567	Neg	0.054266	8.22474	Not Done/Unknown	Positive	Positive	T1	1997	Yes	114.207	215.89		2.1	Unknown/Not Done	No	0	13	Non-Hispanic	White	Bilateral Mastectomy; Mastectomy (all types)	Yes	2	Ductal-Invasive with predominant DCIS	41.5259	pre-menopausal	Yes	No		No		No		Premenopausal at diagnosis	Yes	BREAST, NOS (EXCLUDES SKIN OF BREAST C44.5)	Yes	Yes	BREAST, NOS (EXCLUDES SKIN OF BREAST C44.5)	N0	M0
12	1	0.254615	52.8817	Neg	0.0213422	2.88548	Not Done/Unknown	Positive	Positive	T1	1998	Yes		188.292		19	Unknown/Not Done	No	0	1	Non-Hispanic	White	Biopsy (Core or FNA); Lumpectomy/Excisional biopsy	Yes	1	Lobular-Invasive with predominant LCIS	64.0425	55 years or greater/no menses in last 12 months	Yes	No		No		Yes	Tamoxifen		No		No	No		N0	M0
19	2	0.21578	33.3149	2	0.149114	23.8133	Negative-FISH	Negative	Negative	T1	1999	Yes		190.723		14	Unknown/Not Done	No	0	2	Non-Hispanic	White	Lumpectomy/Excisional biopsy	Yes	3	Ductal-Invasive with predominant DCIS	50.0463	55 years or greater/no menses in last 12 months	Yes	No		Yes	Adriamycin; Cytoxan	No			No		No	No		N0	MX
30	+/-	0.110007	17.9956	Neg	0.019952	3.09073	1+ IHC	Negative	Positive	T1	1999	Yes		120.939		19	Unknown/Not Done	No	0	3	Non-Hispanic	White	Lumpectomy/Excisional biopsy	Yes	3	Ductal-Invasive with predominant DCIS; Lobular-Invasive, NOS	40.7155	pre-menopausal	Yes	No		No		Yes	Tamoxifen		No		No	No		N0	M0
32	1	0.22501	36.4058	Neg	0.0251777	2.8219	0 IHC	Negative	Negative	T3	2000	Yes		126.722		40	Unknown/Not Done	No	0	15	Non-Hispanic	Black or African American	Lumpectomy/Excisional biopsy	Yes	3	Ductal-Invasive, NOS	54.3968	< 55 years/ no menses in last 12 months confirmed by estradial level	Yes	Yes	Adriamycin; Cytoxan; Taxotere	No		No			No		No	No		N0	M0
36	3	0.384685	69.7202	+/-	0.0952852	13.6992	Not Done/Unknown	Positive	Positive	T2	1996	Yes	111.053	122.549	122.549	30	Unknown/Not Done	No	2	24	Non-Hispanic	White	Lumpectomy/Excisional biopsy	Yes	2	Ductal-Invasive with predominant DCIS	68.9762	55 years or greater/no menses in last 12 months	Yes	No		No		Yes	Tamoxifen		No		No	Yes	BONE, NOS	N1	M0
38	1	0.221335	38.3781	1	0.0841064	13.1769	Not Done/Unknown	Negative	Negative	T3	1998	Yes	5.97976	5.9796	5.9796	20	Unknown/Not Done	Yes	2	2	Non-Hispanic	Black or African American	Mastectomy (all types)	Yes	3	Ductal-Invasive with predominant DCIS	57.5071	has undergone surgical removal of both ovaries	Unknown	No		No		No			No		No	Yes	BRAIN, NOS	N1	M0
40	Neg	0.00908	1.23247	Neg	0.0126991	1.46928	Not Done/Unknown	Positive	Positive	T2	1997	Yes		126.163	153.926	30	Unknown/Not Done	Yes	13	20	Non-Hispanic	White	Mastectomy (all types)	Yes	1	Ductal-Invasive with predominant DCIS	55.8725	peri-menopausal	Yes	No		Yes	Adriamycin; Cytoxan	Yes	Tamoxifen		No		Unknown	Unknown		N3	MX
43	Neg	0.102104	17.9932	Neg	0.0366555	5.72338	1+ IHC	Positive	Positive	T1	1998	Yes		118.475		14	Unknown/Not Done	No	0	1	Non-Hispanic	White	Biopsy (Core or FNA)	Yes	1	Lobular-Invasive with predominant LCIS	67.4293	55 years or greater/no menses in last 12 months	Yes	No		No		Yes			No		No	No		N0	M0
54	+/-	0.07645	12.0266	Neg	0.0340667	4.5799	Not Done/Unknown	Positive	Positive	T4	1995	Yes	6.30832	7.78663		45	Unknown/Not Done	Yes	11	19	Non-Hispanic	White	Mastectomy (all types)	Yes	2	Ductal-Invasive, NOS	42.0488	Unknown	No	No		Yes	Carboplatin; Cytoxan; Taxol	No		Unknown	No		No	Yes	LIVER	N1	MX
57	2	0.24641	46.9382	1	0.0723639	12.8464	Not Done/Unknown	Negative	Negative	T1	2000	Yes		143.313		2	Unknown/Not Done	No	0	1	Non-Hispanic	White	Lumpectomy/Excisional biopsy	Yes	Unknown	Ductal-Intraductal (DCIS)	43.8586	Unknown	Yes	No		No		No			No		No	No		N0	M0
58	Neg	0.0207	2.81165	Neg	0.00609144	0.717249	3+ IHC	Positive	Negative	T3	1996	Yes	38.9013	126.032	126.032	82	Unknown/Not Done	No	12	20	Non-Hispanic	White	Mastectomy (all types)	Yes	3	Ductal-Invasive with predominant DCIS	31.6749	pre-menopausal	No	No		Yes	Adriamycin; Aredia; Cytoxan; Herceptin; Taxol; Zometa	Yes	Aromasin; Fulvestrant; Tamoxifen		Yes	BREAST, NOS (EXCLUDES SKIN OF BREAST C44.5)	Yes	Yes	BONE, NOS	N3	M1
60	Neg	0.130985	21.6497	Neg	0.0067756	0.729821	0 IHC	Positive	Positive	T2	1999	Yes	0	105.234	105.3	45	Unknown/Not Done	No	1	1	Non-Hispanic	White	Mastectomy (all types)	Yes	2	Lobular-Invasive with predominant LCIS	77.1981	55 years or greater/no menses in last 12 months	Unknown	No		No		Yes	Fulvestrant; Letrozole		Yes	CONNECTIVE, SUBCUTANEOUS AND OTHER SOFT TISSUES OF THORAX	No	Yes	BONE, NOS	N1	M1
61	2	0.323951	52.0436	Neg	0.0138326	1.55266	Negative-FISH	Positive	Positive	T1	1999	Yes		120.282		11	Unknown/Not Done	No	0	2	Unknown	White	Lumpectomy/Excisional biopsy	Yes	2	Ductal-Invasive, NOS	62.0164	55 years or greater/no menses in last 12 months	Yes	No		No		Yes	Tamoxifen		No		No	No		N0	M0
74	2	0.278609	62.5289	Neg	0.00977965	1.36	0 IHC	Positive	Unknown/Not Done	T1	1995	Yes	82.8953	153.958	154.123	38	Unknown/Not Done	No	6	7	Non-Hispanic	White	Bilateral Mastectomy; Biopsy (Core or FNA); Mastectomy (all types)	Yes	2	Ductal-Invasive with predominant DCIS; Lobular-Invasive, NOS	53.4166	< 55 years/ no menses in last 12 months confirmed by estradial level	No	No		No		Yes	Tamoxifen		Yes	BREAST, NOS (EXCLUDES SKIN OF BREAST C44.5)	Yes	Yes	CONNECTIVE, SUBCUTANEOUS AND OTHER SOFT TISSUES OF ABDOMEN	N0	M0
75	1	0.238541	55.8459	Neg	0.038545	4.8581	Positive-FISH	Positive	Unknown/Not Done	T4	2000	Yes	95.479	104.972	106.811	80	Unknown/Not Done	No	10	27	Non-Hispanic	Black or African American	Mastectomy (all types)	Yes	3	Lobular-Invasive with predominant LCIS	49.8573	pre-menopausal	Yes	Yes	Adriamycin; Cytoxan; Taxol	No		Yes	Tamoxifen		Yes	SKIN, NOS	No	Yes	BONE, NOS	N3	M0
82	1	0.233702	40.5022				Positive-FISH	Negative	Unknown/Not Done	T1	2000	Yes		4.5997		20	Unknown/Not Done	No			Non-Hispanic	White	Lumpectomy/Excisional biopsy	No	3	Ductal-Invasive, NOS	66.586	55 years or greater/no menses in last 12 months	No	No		Yes	Adriamycin; Cytoxan	No			No		No	No		N0	M0
84	Neg	0.021032	2.67496	Neg	0.0182066	3.38779	Not Done/Unknown	Positive	Positive	T1	1997	Yes		150.443		15	Unknown/Not Done	No	0	19	Non-Hispanic	White	Lumpectomy/Excisional biopsy	Yes	1	Ductal-Invasive, NOS	69.2281	55 years or greater/no menses in last 12 months	Yes	No		No		Yes	Tamoxifen		No		No	No		N0	M0
92	1	0.25771	52.6274	Neg	0.109412	16.4666	Not Done/Unknown	Positive	Negative	T1	1998	Yes		197.393		13	Unknown/Not Done	No	0	1	Non-Hispanic	White	Lumpectomy/Excisional biopsy	Yes	2	Ductal-Tubular	56.1244	55 years or greater/no menses in last 12 months	No	No		Yes	Adriamycin; Cytoxan	No			No		No	No		N0	M0
107	2	0.360942	65.9812	Neg	0.0195488	2.59751	Not Done/Unknown	Unknown/Not Done	Unknown/Not Done	T1	1999	Yes	35.0572	101.423	101.456	8	Unknown/Not Done	No			Non-Hispanic	White	Lumpectomy/Excisional biopsy	No	1	Ductal-Invasive, NOS	61.5866	55 years or greater/no menses in last 12 months	No	No		No		No			Yes	BREAST, NOS (EXCLUDES SKIN OF BREAST C44.5)	No	No		N0	M0
111	1	0.146198	25.8044	1	0.113998	17.3174	Not Done/Unknown	Unknown/Not Done	Unknown/Not Done	T1	1999	Yes	9.23249	14.4562	15.0476	6	Unknown/Not Done	No	0	4	Non-Hispanic	White	Lumpectomy/Excisional biopsy; Re-excision	Yes	2	Ductal-Invasive, NOS	37.5915	pre-menopausal	Yes	No		Yes	2-Methoxyestradiol; Adriamycin; Cytoxan; Taxotere	No			No		No	Yes	BILIARY TRACT, NOS; UPPER LOBE, LUNG	N0	M0
120	Neg	0.0911535	13.5167	Neg	0.0069239	0.76603	Not Done/Unknown	Negative	Negative		1998	Yes	8.73965	13.0434	13.7662	25		No	1	23	Non-Hispanic	Black or African American	Lumpectomy/Excisional biopsy	Yes	3	Ductal-Invasive with predominant DCIS	55.1579	55 years or greater/no menses in last 12 months	Yes	No		Yes	Adriamycin; Cytoxan	No			No		No	Yes	BONE, NOS
124	1	0.31931	54.6245	1	0.239294	43.4547	Not Done/Unknown	Negative	Negative	T1	1998	Yes	9.03535	10.415	13.4048	20	Unknown/Not Done	No	0	8	Non-Hispanic	White	Lumpectomy/Excisional biopsy	Yes	3	Ductal-Papillary	64.9679	55 years or greater/no menses in last 12 months	Yes	No		No		No			Yes	UPPER-OUTER QUADRANT OF BREAST	No	Yes	PLEURA, NOS	N0	M0
127	neg	0.0442175	6.73221	Neg	0.0210136	2.88997	Positive-FISH	Positive	Positive	T2	1998	Yes	0.65712	25.2655	25.2983	50	Unknown/Not Done	No	32	36	Non-Hispanic	White	Recurrence	Yes	3	Ductal-Invasive with predominant DCIS	27.0506	pre-menopausal	Yes	No		Yes	Adriamycin; Cytoxan; Taxol	Yes	Tamoxifen		Yes	BREAST, NOS (EXCLUDES SKIN OF BREAST C44.5)	Yes	Yes	BONE MARROW; BONE, NOS; LIVER	N3	M1
136	1	0.393851	75.3197	Neg	0.00658377	0.726107	Not Done/Unknown	Positive	Positive	T1	1999	Yes		117.095	118.475	20	Unknown/Not Done	No	0	3	Non-Hispanic	White	Lumpectomy/Excisional biopsy	Yes	2	Ductal-Invasive, NOS	57.0718	55 years or greater/no menses in last 12 months	Yes	No		No		Yes	Tamoxifen		No		No	No		N0	M0
147	1	0.191475	32.205	+/-	0.0660287	7.65674	Negative-FISH	Negative	Unknown/Not Done	T3	1999	Yes	52.3065	72.3466	79.739	190	Unknown/Not Done	Yes	11	16	Non-Hispanic	White	Mastectomy (all types)	Yes	2	Ductal-Inflammatory	47.6479	peri-menopausal	Yes	Yes	Adriamycin; Docetaxel	Yes	5-FU; Cytoxan; Methotrexate	No			No		Yes	Yes	BREAST, NOS (EXCLUDES SKIN OF BREAST C44.5); CONNECTIVE, SUBCUTANEOUS AND OTHER SOFT TISSUES OF THORAX; MEDIASTINUM, NOS	N3	MX
148	1	0.135075	21.2074	Neg	0.0858552	13.3304	Not Done/Unknown	Positive	Positive	T1	1996	Yes		59.8618	60.026	20	Unknown/Not Done	No			Non-Hispanic	White	Lumpectomy/Excisional biopsy	No	2	Ductal-Invasive, NOS	71.6484	55 years or greater/no menses in last 12 months	Yes	No		No		Yes	Tamoxifen		No		No	No		N0	M0
149	+/-	0.0759294	12.4178	Neg	0.0204293	2.45721	Not Done/Unknown	Positive	Positive	T2	2002	Yes	44.1254	85.0286	88.8727	16	Unknown/Not Done	Unknown			Non-Hispanic	White	Lumpectomy/Excisional biopsy	No	3	Ductal-Invasive, NOS	53.5043	Unknown	Yes	No		Yes	Taxol	No			No		Yes	Yes	BONE, NOS; LIVER; LYMPH NODES OF HEAD, FACE AND NECK	N0	MX
151	3	0.4265	67.4455	Neg	0.0434101	5.10449	Not Done/Unknown	Negative	Positive	T1	1995	Yes	8.01682	24.7726	25.3969	2	Unknown/Not Done	Yes	22	22	Non-Hispanic	White	Mastectomy (all types)	Yes	3	Ductal-Inflammatory	44.6362	pre-menopausal	Yes	Yes	5-FU; Adriamycin; Cytoxan; Taxol	No		No			Yes	AXILLARY TAIL OF BREAST	No	Yes	CENTRAL PORTION OF BREAST; CONNECTIVE, SUBCUTANEOUS AND OTHER SOFT TISSUES OF THORAX; OVERLAPPING LESION OF HEART, MEDIASTINUM AND PLEURA	N3	M1
153	2	0.263936	47.4328	Neg	0.00459341	0.527259	Not Done/Unknown	Positive	Negative	T2	2000	Yes		172.324		22	Unknown/Not Done	No	0	2	Non-Hispanic	White	Lumpectomy/Excisional biopsy	Yes	3	Ductal-Invasive, NOS; Ductal-Papillary	55.3031	< 55 years/ no menses in last 12 months confirmed by estradial level	Yes	No		No		Yes	Femara; Tamoxifen		No		No	No		N0	M0
169	1	0.180805	34.4466				Not Done/Unknown	Positive	Positive	T1	2000	Yes		170.714		13	Unknown/Not Done	No	0	5	Unknown	White	Lumpectomy/Excisional biopsy	Yes	2	Lobular-Invasive with predominant LCIS; Lobular-Invasive with predominant LCIS	62.0986	55 years or greater/no menses in last 12 months	Yes	No		No		Yes	Tamoxifen		No		No	No		N0	M0
172	Neg	0.00955847	1.57259				Not Done/Unknown	Positive	Positive	T1	1999	Yes		131.847		2.5	Unknown/Not Done	No	0	1	Non-Hispanic	White	Lumpectomy/Excisional biopsy	Yes	1	Ductal-Invasive with predominant DCIS	61.0992	55 years or greater/no menses in last 12 months	Yes	No		No		No		Small, T1 tumor	No		No	No		N0	M0
175	Neg	0.0217445	3.24545	Neg	0.0056665	0.706613	Not Done/Unknown	Positive	Positive	T1	2000	Yes		4.304		14	Unknown/Not Done	No	0	22	Non-Hispanic	White	Lumpectomy/Excisional biopsy	Yes	3	Ductal-Invasive, NOS	65.5346	55 years or greater/no menses in last 12 months	Yes	No		No		No		Patient Refusal	No		No	No		N0	M0
192	1	0.154686	25.2302	Neg	0.0256563	3.64643	Not Done/Unknown	Positive	Positive	T1	1998	Yes		142.426		11	Unknown/Not Done	No	0	3	Non-Hispanic	White	Mastectomy (all types)	Yes	2	Ductal-Invasive with predominant DCIS	58.2682	55 years or greater/no menses in last 12 months	No	No		No		Yes	Tamoxifen		No		No	No		N0	M0
196	2	0.22232	37.2044	Neg	0.0222617	2.86005	Not Done/Unknown	Positive	Negative	T2	1997	Yes	10.8424	81.7431	81.776	70	Unknown/Not Done	No	9	30	Non-Hispanic	White	Lumpectomy/Excisional biopsy; Mastectomy (all types)	Yes	2	Ductal-Invasive with predominant DCIS	47.0017	< 55 years/ no menses in last 12 months confirmed by estradial level	No	No		Yes	Adriamycin; Cytoxan; Taxol	Yes	Arimidex; Tamoxifen; Xeloda		Yes	BREAST, NOS (EXCLUDES SKIN OF BREAST C44.5)	No	Yes	BONE, NOS; LIVER; LUNG, NOS	N1	M0
202	1	0.160142	30.0804	Neg	0.017732	2.04512	Not Done/Unknown	Positive	Negative	T3	1997	Yes		0.62424	4.304	71	Unknown/Not Done	No	2	4	Non-Hispanic	White	Mastectomy (all types)	Yes	3	Ductal-Invasive with predominant DCIS	50.9772	Unknown	No	No		No		Yes	Tamoxifen		No			No		N1	M0
212	+/-	0.084896	13.8876	Neg	0.122885	18.972	3+ IHC	Negative	Negative	T2	1996	Yes	21.5206	37.6518	38.506	25	Unknown/Not Done	Yes	14	14	Non-Hispanic	White	Mastectomy (all types)	Yes	3	Ductal-Invasive, NOS	34.7413	pre-menopausal	Yes	Yes	Adriamycin; Cytoxan	Yes	Taxol	No			No		No	Yes	BONE, NOS; LOWER LOBE, LUNG	N3	M0
214	1	0.218332	35.7194	Neg	0.0101569	1.35047	1+ IHC	Positive	Positive	T1	2000	Yes		118.574		15	Unknown/Not Done	No	1	15	Non-Hispanic	White	Lumpectomy/Excisional biopsy	Yes	2	Lobular-Invasive, NOS	70.1453	55 years or greater/no menses in last 12 months	Yes	No		No		Yes	Tamoxifen		No		No	No		N1	M0
233	1	0.113757	20.9549				0 IHC	Positive	Positive	T1	1998	Yes	136.516	143.182	163.158	13	Unknown/Not Done	No	3	27	Non-Hispanic	White	Biopsy (Core or FNA); Lumpectomy/Excisional biopsy	Yes	2	Ductal-Invasive, NOS	43.9572	Unknown	Yes	No		Yes	Adriamycin; Cytoxan; Taxol	Yes	Femara; Tamoxifen		No		No	Yes	UPPER LOBE, LUNG	N1	M0
239	+/-	0.069252	10.7296	Neg	0.0580194	8.7649	Not Done/Unknown	Positive	Positive	T1	1998	Yes		189.442		13	Unknown/Not Done	No	0	4	Non-Hispanic	White	Lumpectomy/Excisional biopsy	Yes	2	Ductal-Intraductal (DCIS); Lobular-Invasive with predominant LCIS	56.338	55 years or greater/no menses in last 12 months	Yes	No		No		Yes	Tamoxifen		No		No	No		N0	M0
243	2	0.294924	47.4542	Neg	0.0205945	2.49143	Not Done/Unknown	Negative	Negative	T4	1998	Yes	0	6.89954	7.55664	60	Unknown/Not Done	Yes	12	12	Non-Hispanic	White	Mastectomy (all types)	Yes	3	Ductal-Invasive, NOS	60.4284	55 years or greater/no menses in last 12 months	Yes	No		Yes	Adriamycin; Cytoxan	No			No		No	Yes	LOWER LOBE, LUNG	N2	M1
255	+/-	0.158774	27.8704				Not Done/Unknown	Positive	Positive	T1	1999	Yes		133.555		8	Unknown/Not Done	No			Non-Hispanic	White	Mastectomy (all types)	Unknown	1		59.9821	55 years or greater/no menses in last 12 months	No	No		No		No		Small, T1 tumor	No		No	No		N0	M0
256	Neg	0.0506472	7.51973				Not Done/Unknown	Negative	Negative	T1	2000	Yes		176.267		2	Unknown/Not Done	No	1	1	Non-Hispanic	White	Lumpectomy/Excisional biopsy	Yes	2	Ductal-Invasive, NOS	78.3535	55 years or greater/no menses in last 12 months	Yes	No		No		Yes			No		No	No		N1	M0
274	+/-	0.088076	14.4708				Not Done/Unknown	Positive	Unknown/Not Done	T1	1999	Yes		125.375		7	Unknown/Not Done	No	9	18	Non-Hispanic	White	Lumpectomy/Excisional biopsy	Yes	2	Lobular-Invasive with predominant LCIS	48.3762	55 years or greater/no menses in last 12 months	Yes	Yes	Adriamycin; Taxotere	Yes	5-FU; Cytoxan; Methotrexate	Yes	Tamoxifen		No		No	No		N2	MX
286	1	0.0624752	11.1572				Negative-FISH	Positive	Positive	T1	2000	Yes		180.965		12	Unknown/Not Done	No	1	9	Non-Hispanic	White	Lumpectomy/Excisional biopsy	Yes	1	Ductal-Invasive with predominant DCIS	70.3013	55 years or greater/no menses in last 12 months	No	No		No		Yes	Tamoxifen		No		No	No		N1	M0
328	+/-	0.082894	13.1598				Positive-FISH	Positive	Positive	T2	1998	Yes		199.298		50	Unknown/Not Done	No	3	7	Non-Hispanic	White	Lumpectomy/Excisional biopsy	Yes	2	Ductal-Invasive, NOS	53.5891	Unknown	Yes	No		Yes	Adriamycin; Cytoxan	Yes			No		No	No		N1	M0
334	Neg	0.0784846	13.3612				Negative-FISH	Positive	Unknown/Not Done	T1	2000	Yes		51.3523	53.225	15	Unknown/Not Done	No	0	3	Non-Hispanic	White	Lumpectomy/Excisional biopsy	Yes	3	Ductal-Invasive, NOS	49.5124	pre-menopausal	Yes	No		No		Yes	Tamoxifen		No		No	No		N0	M0
343	2	0.39586	75.5498				Not Done/Unknown	Negative	Negative	T1	1999	Yes		184.973		17	Unknown/Not Done	No	0	2	Non-Hispanic	White	Lumpectomy/Excisional biopsy	Yes	2	Ductal-Invasive with predominant DCIS	54.5775	< 55 years/ no menses in last 12 months confirmed by estradial level	Yes	Yes	Adriamycin; Cytoxan; Taxol	No		No			No		No	No		N0	M0
348	1	0.0565677	9.51816				0 IHC	Positive	Positive	T2	1999	Yes		16.9203	17.8403	40	Unknown/Not Done	No	0	23	Non-Hispanic	White	Mastectomy (all types)	Yes	3	Ductal-Invasive with predominant DCIS	39.3301	pre-menopausal	Yes	Yes	Adriamycin; Taxotere	Yes	5-FU; Cyclophosphamide; Methotrexate Sodium	Yes	Tamoxifen		No			Yes	LUNG, NOS	N0	MX
357	Neg	0.146416	26.8756				Negative-FISH	Positive	Positive	T1	2000	Yes		18.4316	25.2983	14	Unknown/Not Done	No	4	15	Non-Hispanic	White	Mastectomy (all types)	Yes	2	Ductal-Invasive with predominant DCIS	51.4316	< 55 years/ no menses in last 12 months confirmed by estradial level	Yes	Yes	Adriamycin; Cytoxan	Yes	Taxol	Yes	Tamoxifen		No		Yes	Yes	BONE, NOS; LIVER; UPPER LOBE, LUNG	N2	M0
401	+/-	0.0236391	3.60263				Not Done/Unknown	Positive	Positive	T1	1999	Yes		154.648		30	Unknown/Not Done	No	0	25	Non-Hispanic	Black or African American	Mastectomy (all types)	Yes	1	Ductal-Invasive, NOS	87.1148	55 years or greater/no menses in last 12 months	No	No		No		Yes	Tamofen		No		No	No		N0	M0
419	Neg	0.0978933	15.8589				Negative-FISH	Positive	Positive	T2	2000	Yes		176.891		22	Unknown/Not Done	No	1	8	Non-Hispanic	White	Lumpectomy/Excisional biopsy	Yes	1	Ductal-Invasive, NOS	48.6116	peri-menopausal	Yes	No		Yes	Adriamycin; Cytoxan; Paclitaxel	Yes	Tamoxifen		No		No	No		N1	M0
450	1	0.277095	53.9628				Negative-FISH	Positive	Positive	T1	2000	Yes		129.35		12	Unknown/Not Done	Yes	0	10	Non-Hispanic	White	Mastectomy (all types)	Yes	1	Lobular-Invasive, NOS	60.4558	55 years or greater/no menses in last 12 months	No	No		No		No			No		No	No		N0	M0
452	1	0.123696	21.7914				Negative-FISH	Positive	Positive	T1c	2000	Yes		133.588		15	Unknown/Not Done	No	1	15	Non-Hispanic	White	Lumpectomy/Excisional biopsy	Yes	2	Ductal-Intraductal (DCIS)	45.8025	< 55 years/ no menses in last 12 months confirmed by estradial level	Yes	No		Yes	Adriamycin; Cytoxan	Yes	Tamoxifen		No		No	No		N1	MX
454	1	0.215018	35.5238	+/-	0.121408	18.3175	Positive-FISH			T1b	2000	Yes	28.0917	35.9105	41.3316	50	Unknown/Not Done	No	0	13	Non-Hispanic	Black or African American	Lumpectomy/Excisional biopsy	Yes	3		39.2918	pre-menopausal	Yes	No		Yes	Adriamycin; Cytoxan; Taxotere	No			Yes	BREAST, NOS (EXCLUDES SKIN OF BREAST C44.5)	Yes	Yes	BONE, NOS; LIVER; LUNG, NOS	N0	M0
455	1	0.216433	37.6937	Neg	0.0862314	11.2928	0 IHC	Positive	Positive	T2	2000	Yes		168.579		23	Unknown/Not Done	No	0	8	Non-Hispanic	White	Biopsy (Core or FNA); Mastectomy (all types)	Yes	2	Ductal-Invasive with predominant DCIS	49.088	< 55 years/ no menses in last 12 months confirmed by estradial level	No	No		No		No			No		No	No		N0	M0
456	1	0.169501	26.1407	Neg	0.0201089	3.39032	Not Done/Unknown	Unknown/Not Done	Unknown/Not Done	T2	2000	Yes	50.3351	75.665	94.8851	27	Unknown/Not Done	No			Non-Hispanic	White	Mastectomy (all types)	No	2	Ductal-Invasive with predominant DCIS	75.3856	55 years or greater/no menses in last 12 months	No	No		No		No		Unknown	No		Yes	Yes	PERITONEUM, NOS	N0	M0
457	1	0.146444	22.9931	Neg	0.00709109	0.792676	Not Done/Unknown	Unknown/Not Done	Unknown/Not Done	T2	2000	Yes		103.986	110.163	40	Unknown/Not Done	No	3	99	Non-Hispanic	White	Mastectomy (all types)	Yes	3	Ductal-Invasive, NOS	84.7055	55 years or greater/no menses in last 12 months	Yes	No		Yes	Adriamycin; Taxotere	Yes	Tamoxifen		No		No	No		N1	M0
459	2	0.283228	44.1417	Neg	0.0551409	8.48355	Negative-FISH	Positive	Positive	T2	2000	Yes		178.862		35		No	5	16	Non-Hispanic	White	Bilateral Mastectomy	Yes	2	Ductal-Invasive, NOS	51.5412	pre-menopausal	Yes	No		Yes	Adriamycin; Cytoxan; Taxol	Yes	Tamoxifen		No		No	No		N1	MX
460	1	0.159812	28.954				Not Done/Unknown	Negative	Negative	T3	2000	Yes	2.59561	8.83799	13.0106	40	Unknown/Not Done	No			Non-Hispanic	White	Lumpectomy/Excisional biopsy	Unknown	3	Ductal-Invasive, NOS	54.3174	has undergone surgical removal of both ovaries	No	No		No		No			Yes	AXILLARY TAIL OF BREAST	Yes	Yes	BRAIN, NOS; LUNG, NOS	N0	MX
461	2	0.30475	51.008	Neg	0.00777215	0.942502	Negative-FISH	Positive	Positive	T1	2003	Yes	0	24.3127	25.9883	12		Yes			Non-Hispanic	White	Lumpectomy/Excisional biopsy	No	3	Ductal-Invasive with predominant DCIS	93.204	55 years or greater/no menses in last 12 months	Yes	No		No		No		Patient Refusal	Yes	BREAST, NOS (EXCLUDES SKIN OF BREAST C44.5)	Yes	No		NX	MX
462	3	0.56997	104.842	Neg	0.0448723	5.69812	Not Done/Unknown	Positive	Positive	T1	1996	Yes		9.9222	9.95505	17	Unknown/Not Done	No			Non-Hispanic	White	Mastectomy (all types)	No	1	Ductal-Invasive, NOS	77.22	Unknown	No	No		No		No		Elderly, 70+ yrs at diagnosis	No		No	No		unknown	MX
468	3	0.418471	67.5608	Neg	0.00229948	0.244686	Negative-FISH	Positive	Positive	T4b	2004	Yes	0	79.2462	82.5317	70	Unknown/Not Done	Yes	8	14	Non-Hispanic	Black or African American	Mastectomy (all types)	Yes	Unknown	Ductal-Inflammatory	71.736	55 years or greater/no menses in last 12 months	Yes	Yes	Taxol	No		Yes	Arimidex	Small, T1 tumor	No		No	Yes	BONE, NOS; LIVER	N2	M1
486	1	0.195466	35.3254	Neg	0.0120507	1.60729	Not Done/Unknown	Negative	Negative	T2	1993	Yes	10.8096	20.2058	23.4584	30	Unknown/Not Done	No	0	22	Non-Hispanic	White	Lumpectomy/Excisional biopsy	Yes	3	Ductal-Invasive with predominant DCIS; Other	72.5574	55 years or greater/no menses in last 12 months	Yes	No		Yes	Adriamycin; Cytoxan	No			Yes	CONNECTIVE, SUBCUTANEOUS AND OTHER SOFT TISSUES OF HEAD, FACE, AND NEC	No	Yes	LYMPH NODE, NOS	N0	M0
502	1	0.159352	24.972				1+ IHC	Negative	Negative	T2	2003	Yes		128.102		27	Unknown/Not Done	No	0	2	Non-Hispanic	White	Lumpectomy/Excisional biopsy	Yes	3	Ductal-Invasive with predominant DCIS	45.2084	pre-menopausal	Yes	No		Yes	5-FU; Adriamycin; Cytoxan	No			No		No	No		N0	M0
507	2	0.200094	34.1854				0 IHC	Positive	Positive	T2	2003	Yes		127.214		25	Unknown/Not Done	No	0	2	Unknown	White	Lumpectomy/Excisional biopsy	Yes	3	Lobular-Invasive, NOS	81.1599	55 years or greater/no menses in last 12 months	Yes	No		No		Yes	Arimidex		No		No	No		N0	M0
514	3	0.556996	103.665				0 IHC	Positive	Positive	T4	2003	Yes		122.122		23	Unknown/Not Done	Yes	3	11	Unknown	White	Biopsy (Core or FNA); Lumpectomy/Excisional biopsy; Mastectomy (all types)	Yes	3	Ductal-Invasive, NOS	61.5564	has undergone surgical removal of both ovaries	Yes	Yes	Adriamycin; Cytoxan; Taxol	No		Yes	Arimidex		No		No	No		N1	MX
529	+/-	0.040796	8.26076	Neg	0.0232999	3.01015	0 IHC	Negative	Negative	T3	2003	Yes		132.668		75	Unknown/Not Done	Yes	8	21	Non-Hispanic	White	Biopsy (Core or FNA); Mastectomy (all types)	Yes	3	Ductal-Invasive with predominant DCIS	53.6576	< 55 years/ no menses in last 12 months confirmed by estradial level	Yes	No		Yes	Adriamycin; Cytoxan; Taxol	No			No		No	No		N1	M0
533	+/-	0.0391722	8.71575	Neg	0.00903253	1.18207	3+ IHC	Positive	Positive	T3	2003	Yes	4.20555	38.966	42.0544	55	Unknown/Not Done	No			Non-Hispanic	White	Mastectomy (all types)	No	3	Ductal-Invasive with predominant DCIS	78.5671	55 years or greater/no menses in last 12 months	No	No		No		Yes	Fulvestrant		Yes	LYMPH NODES OF AXILLA OR ARM	Unknown	Yes	PLEURA, NOS	N0	M0
536	Neg	0.077437	11.5742	Neg	0.00594197	0.728225	Negative-FISH	Positive	Positive	T0	2005	Yes		124.783		17	Unknown/Not Done	Yes			Non-Hispanic	Black or African American	Recurrence	No	3	Ductal-Invasive, NOS	51.8232	has undergone surgical removal of both ovaries	Yes	No		Yes	Adriamycin; Cytoxan	Yes			No		No	No		N0	MX
539	Neg	0.02995	4.24229	Neg	0.0144369	2.23995	0 IHC	Positive	Negative	T1a	2000	Yes		143.74		25	Unknown/Not Done	No	0	1	Unknown	White	Biopsy (Core or FNA); Lumpectomy/Excisional biopsy	Yes	3	Ductal-Intraductal (DCIS); Lobular-Invasive, NOS; Other	52.0997	pre-menopausal	Yes	No		Yes	Adriamycin; Cytoxan	Yes	Arimidex; Tamoxifen		No		No	No		N0	MX
548	+/-	0.0775646	16.5583	Neg	0.00706599	0.923774	Not Done/Unknown	Positive	Positive	T1	2003	Yes		90.154	91.1725	18	Unknown/Not Done	No			Unknown	White	Lumpectomy/Excisional biopsy	No	2	Ductal-Invasive with predominant DCIS	58.2135	Unknown	Yes	No		Yes	Adriamycin; Cytoxan	Yes	Tamoxifen		No		No	No		N0	M0
549	2	0.270843	66.7569				0 IHC	Positive	Negative	T1	2003	Yes		122.418		10	Unknown/Not Done	No	0	2	Non-Hispanic	White	Lumpectomy/Excisional biopsy	Yes	1	Ductal-Invasive, NOS	53.2359	55 years or greater/no menses in last 12 months	Yes	No		No		Yes	Arimidex; Aromasin; Tamoxifen		No		No	No		N0	M0
551	Neg	0.0174925	3.45501	Neg	0.0138178	1.62281	0 IHC	Positive	Positive	T1	2003	Yes	79.2483	167.166		12	Unknown/Not Done	No	1	1	Non-Hispanic	Black or African American	Biopsy (Core or FNA); Mastectomy (all types)	Yes	2	Ductal-Invasive with predominant DCIS	47.3768	pre-menopausal	No	No		No		Yes	Tamoxifen		Yes	BREAST, NOS (EXCLUDES SKIN OF BREAST C44.5)	Yes	No		N1	MX
552	Neg	0.00875581	1.71223	3	0.3114	59.5869	1+ IHC	Negative	Negative	T1	2003	Yes		146.04		6	Unknown/Not Done	No	0	1	Unknown	Unknown	Biopsy (Core or FNA); Lumpectomy/Excisional biopsy	Yes	3	Ductal-Invasive with predominant DCIS	57.9315	55 years or greater/no menses in last 12 months	Yes	No		No		No			Unknown		Unknown	Unknown		N0	MX
555	1	0.170963	29.9728				Not Done/Unknown	Positive	Positive	T1	1995	Yes		68.5026	68.5683	7	Unknown/Not Done	No	0	17	Unknown	White	Lumpectomy/Excisional biopsy	Yes	2	Ductal-Invasive, NOS; Lobular-In situ (LCIS)	71.2377	55 years or greater/no menses in last 12 months	Yes	Unknown		Unknown		Yes	Tamoxifen		No		No	No		N0	MX
556	+/-	0.0822845	13.0385				Not Done/Unknown	Negative	Negative	T2	1992	Yes	15.0808	25.7254	26.2183	17	Unknown/Not Done	No	4	26	Non-Hispanic	White	Lumpectomy/Excisional biopsy	Yes	2	Ductal-Intraductal (DCIS); Lobular-Invasive, NOS	38.788	pre-menopausal	No	No		Yes	5-FU; Adriamycin; Cytoxan	No			No		No	Yes	LIVER	N1	M0
559	1	0.228068	41.1964				Not Done/Unknown	Unknown/Not Done	Unknown/Not Done	T4	1990	Yes	0	16.8546	19.7458	70	Unknown/Not Done	Yes	2	2	Unknown	White	Lumpectomy/Excisional biopsy	Yes	3	Ductal-Invasive, NOS	82.5672	55 years or greater/no menses in last 12 months	No	Yes	5-FU; Cytoxan; Methotrexate; Tamoxifen	No		No			Yes	AXILLARY TAIL OF BREAST	No	Yes	LYMPH NODES OF AXILLA OR ARM	N1	MX
561	1	0.174218	29.4841				Not Done/Unknown	Positive	Positive	T3	1992	Yes	69.5229	92.7167	99.7148	20	Unknown/Not Done	No	2	16	Non-Hispanic	White	Mastectomy (all types)	Yes	2	Ductal-Invasive with predominant DCIS	56.9321	55 years or greater/no menses in last 12 months	No	Yes	Adriamycin; Cytoxan	Yes	Adriamycin; Cytoxan	Yes	Tamoxifen		No		Yes	Yes	BONE, NOS	N1	MX
565	Neg	0.03595	4.57712				Not Done/Unknown	Positive	Positive	T4	1995	Yes	0	0	0.492824	5	Unknown/Not Done	No	0	0	Unknown	White	Other	Yes	Unknown	Lobular-Invasive, NOS	56.3161	55 years or greater/no menses in last 12 months	Unknown	Unknown		Unknown		Unknown			No		No	Yes	ABDOMEN, NOS; FALLOPIAN TUBE; OVARY	N0	M1
566	3	0.394308	77.6248				Not Done/Unknown	Positive	Negative	T3	1990	Yes	45.5053	67.0241	67.0241	60	Unknown/Not Done	No	3	19	Unknown	White	Mastectomy (all types)	Yes	2	Ductal-Invasive, NOS	42.0844	pre-menopausal	No	No		Yes	5-FU; Adriamycin; Cytoxan	Yes	Tamoxifen		No		Unknown	Yes	BONE, NOS; LIVER; LUNG, NOS	N1	M0
567	Neg	0.05665	8.17175				Not Done/Unknown	Positive	Positive	T2	1994	Yes	25.1018	25.2983	25.4626	50	Unknown/Not Done	No	23	25	Non-Hispanic	White	Mastectomy (all types)	Yes	2	Ductal-Invasive, NOS	80.0921	55 years or greater/no menses in last 12 months	No	No		No		Yes	Tamoxifen		Yes	CONNECTIVE, SUBCUTANEOUS AND OTHER SOFT TISSUES OF HEAD, FACE, AND NEC	No	No		N2	MX
568	1	0.12325	20.1882				Not Done/Unknown	Positive	Positive	T1	1990	Yes		323.326		15	Unknown/Not Done	No			Unknown	White	Biopsy (Core or FNA)	No	1	Ductal-Invasive, NOS	45.9942	pre-menopausal	Yes	No		Yes	5-FU; Adriamycin; Cytoxan	Yes		Premenopausal at diagnosis	No		No	No		N0	MX
572	neg	0.017195	2.41685				Not Done/Unknown	Negative	Negative	T3a	1990	Yes		7.81948	7.9509	54	Unknown/Not Done	No	5	25	Non-Hispanic	Black or African American	Mastectomy (all types)	Yes	3	Ductal-Inflammatory; Ductal-Invasive, NOS	35.7653	pre-menopausal	No	No		Yes	5-FU; Adriamycin; Cytoxan	No			No		No	Yes	LUNG, NOS; PLEURA, NOS	N2	MX
575	+/-	0.0996295	14.2477				Not Done/Unknown	Positive	Negative	T2	1991	Yes		247.496		35	Unknown/Not Done	No	17	17	Non-Hispanic	Black or African American	Mastectomy (all types)	Yes	Unknown	Ductal-Invasive with predominant DCIS	34.9741	pre-menopausal	No	No		Yes	5-FU; Cytoxan; Methotrexate	Yes	Tamoxifen		No		No	No		N0	M0
576	3	0.442611	90.7792				Not Done/Unknown	Positive	Negative	T2	1991	Yes	22.112	24.4112	38.7032	30	Unknown/Not Done	No	18	22	Non-Hispanic	White	Mastectomy (all types)	Yes	3	Ductal-Invasive, NOS	50.8293	< 55 years/ no menses in last 12 months confirmed by estradial level	No	No		Yes	5-FU; Adriamycin; Cytoxan	No			No		No	Yes	BONE, NOS	N2	MX
577	Neg	0.0842	14.4307				Not Done/Unknown	Negative	Negative	T2	1991	Yes		200.58		9	Unknown/Not Done	No	0	9	Non-Hispanic	White	Biopsy (Core or FNA); Mastectomy (all types)	Yes	1	Ductal-Invasive with predominant DCIS	46.7225	pre-menopausal	No	No		Yes	5-FU; Adriamycin; Cytoxan	Yes	Tamoxifen		No		No	No		N0	MX
578	Neg	0.0709	10.259				Not Done/Unknown	Unknown/Not Done	Unknown/Not Done	T2	1991	Yes		153.137	153.236	30	Unknown/Not Done	Yes	3	16	Unknown	Black or African American	Mastectomy (all types)	Yes	1	Ductal-Invasive, NOS	70.3041	55 years or greater/no menses in last 12 months	No	No		No		Yes	Tamoxifen		No		No	No
579	1	0.179777	28.1697				Not Done/Unknown	Negative	Negative	T3	1992	Yes		19.0559	23.787	90	Unknown/Not Done	No	2	18	Unknown	White	Mastectomy (all types)	Yes	3	Ductal-Invasive, NOS	61.718	55 years or greater/no menses in last 12 months	No	Yes	Adriamycin; Cytoxan	Yes	Adriamycin; Cytoxan	No			No		No	Yes	LIVER; LUNG, NOS	N2	MX
580	3	0.400786	79.2248				Not Done/Unknown	Negative	Negative	T2	1994	Yes	49.6452	60.6831	77.1106	11	Unknown/Not Done	No	3	23	Non-Hispanic	White	Lumpectomy/Excisional biopsy	Yes	3	Ductal-Invasive, NOS	40.1898	pre-menopausal	Yes	No		Yes	Adriamycin; Cytoxan	No			Yes	BREAST, NOS (EXCLUDES SKIN OF BREAST C44.5)	Yes	No		N1	MX
581	2	0.229007	41.187				Not Done/Unknown	Positive	Negative	T1	1993	Yes		95.8051	133.26	30	Unknown/Not Done	No			Unknown	White	Lumpectomy/Excisional biopsy	No	1	Ductal-Mucinous (colloid)	85.39	55 years or greater/no menses in last 12 months	No	No		No		Yes	Tamoxifen		No		No	No		N0	M0
583	Neg	0.0707915	10.3524				Not Done/Unknown	Negative	Negative	T2	1995	Yes	12.0581	155.075	208.826		Unknown/Not Done	No	26	29	Unknown	White	Biopsy (Core or FNA); Mastectomy (all types)	Yes	3	Ductal-Papillary	65.6387	55 years or greater/no menses in last 12 months	Yes	No		Yes	Adriamycin; Cytoxan	Yes	Megace; Tamoxifen		No		No	Yes	LUNG, NOS	N1	MX
585	Neg	0.01955	2.40896				Positive-FISH	Negative	Negative	T1	2000	Yes		206.592		20	Unknown/Not Done	No	5	5	Non-Hispanic	White	Mastectomy (all types)	Yes	3	Ductal-Invasive, NOS	40.8578	pre-menopausal	Yes	No		Yes	Adriamycin; Cytoxan; Taxotere	No			No		No	No		N1	M0
587	3	0.470546	86.8261				Not Done/Unknown	Negative	Unknown/Not Done	T3	1993	Yes		238.461		35	Unknown/Not Done	No	0	21	Unknown	White	Lumpectomy/Excisional biopsy	Yes	2	Other	56.6282	Unknown	Yes	No		Yes	Adriamycin; Cytoxan	No			No		No	No		N0	MX
589	2	0.328916	52.6302				Not Done/Unknown	Unknown/Not Done	Unknown/Not Done	T2	1992	Yes	32.0673	77.5049	82.3017	35	Unknown/Not Done	No	14	24	Unknown	White	Mastectomy (all types)	Yes	2	Ductal-Invasive, NOS	70.6162	55 years or greater/no menses in last 12 months	No	No		No		Yes	Other- Specify in Comments		Yes	BREAST, NOS (EXCLUDES SKIN OF BREAST C44.5)	No	No		N3	MX
592	Neg	0.0716535	11.7838				Not Done/Unknown	Positive	Negative	T2	1990	Yes	259.725	290.964		35	Unknown/Not Done	No	0	8	Non-Hispanic	Black or African American	Mastectomy (all types)	Yes	3	Ductal-Invasive, NOS	47.7902	Unknown	No	No		Yes	5-FU; Adriamycin; Cytoxan	No			Yes	BREAST, NOS (EXCLUDES SKIN OF BREAST C44.5)	Yes	Yes	OVERLAPPING LESION OF HEART, MEDIASTINUM AND PLEURA	N0	M0
593	2	0.23854	42.632				Negative-FISH	Positive	Negative	T2	2001	Yes	83.5852	83.583	84.3715	25	Unknown/Not Done	No			Unknown	White	Biopsy (Core or FNA)	No	1	Ductal-Invasive, NOS	67.3225	55 years or greater/no menses in last 12 months	No	No		No		Yes	Tamoxifen		No			Yes	BRAIN, NOS	N0	MX
594	2	0.315884	59.0067				0 IHC	Positive	Positive	T1	2001	Yes		148.373		11		No	0	2	Non-Hispanic	White	Lumpectomy/Excisional biopsy	Yes	1	Ductal-Invasive, NOS; Lobular-Invasive, NOS	71.6457	55 years or greater/no menses in last 12 months	Yes	No		No		Yes	Tamoxifen		No			No		N0	M0
595	1	0.183159	27.7038				0 IHC	Negative	Negative	T2	2001	Yes		62.983	74.8436	20	Unknown/Not Done	No	1	11	Unknown	Black or African American	Lumpectomy/Excisional biopsy	Yes	2	Ductal-Invasive with predominant DCIS	39.6559	pre-menopausal	Yes	No		Unknown		No			No			Yes	LUNG, NOS	N1	MX
596	Neg	0.0210597	3.07135				Negative-FISH	Positive	Positive	T1	2001	Yes		154.09		13	Unknown/Not Done	No			Unknown	White	Lumpectomy/Excisional biopsy	No	Unknown	Lobular-Invasive, NOS	74.0386	55 years or greater/no menses in last 12 months	Yes	No		No		Yes	Tamoxifen		No			No		N0	M0
597	1	0.209419	35.2157				0 IHC	Positive	Positive	T1	2002	Yes	133.23	144.66		16	Unknown/Not Done	No	1	2	Non-Hispanic	White	Lumpectomy/Excisional biopsy	Yes	1	Lobular-Invasive with predominant LCIS	56.7569	pre-menopausal	Yes	No		Yes	Adriamycin; Cytoxan; Taxotere	Yes	Arimidex		No			No		N1	MX
599	Neg	0.0734738	11.4973				0 IHC	Negative	Negative	T1c	2001	Yes	55.9863	106.582	106.877	15	Unknown/Not Done	No	1	7	Unknown	White	Lumpectomy/Excisional biopsy	Yes	2	Ductal-Invasive, NOS	43.6642	pre-menopausal	Yes	No		Yes	Adriamycin; Cytoxan	No			Yes	BREAST, NOS (EXCLUDES SKIN OF BREAST C44.5)		Yes	BONE, NOS; LUNG, NOS	N1	M0
600	2	0.294581	56.9884				0 IHC	Positive	Positive	T1	2001	Yes	16.9208	23.6884	32.1979	13	Unknown/Not Done	No	12	21	Unknown	Black or African American	Bilateral Mastectomy	Yes	1	Ductal-Invasive, NOS	76.4041	has undergone surgical removal of both ovaries	Yes	No		No		Yes	Tamoxifen		No			Yes	BONE, NOS; BRAIN, NOS	N0	MX
601	Neg	0.0702967	10.8087				Negative-FISH	Positive	Positive	T1	2002	Yes		126.065		9	Unknown/Not Done	No			Unknown	White	Biopsy (Core or FNA)	No	1	Ductal-Invasive, NOS	70.3889	55 years or greater/no menses in last 12 months	Yes	No		No		Yes	Tamoxifen		No		Yes	No		N0	M0
602	2	0.298486	48.8471				Positive-FISH	Negative	Negative	T2	2002	Yes	34.8929	144.66		23	Unknown/Not Done	No	1	13	Non-Hispanic	White	Biopsy (Core or FNA)	Yes	1	Ductal-Invasive with predominant DCIS	79.3255	55 years or greater/no menses in last 12 months	Yes	No		No		No		Unknown	Yes	BREAST, NOS (EXCLUDES SKIN OF BREAST C44.5)	Yes	No		N1	MX
603	+/-	0.11019	18.8502				1+ IHC	Negative	Negative	T1	2002	Yes	58.9762	88.8398	88.8398	16	Unknown/Not Done	No	1	4	Non-Hispanic	Black or African American	Biopsy (Core or FNA); Lumpectomy/Excisional biopsy	Yes	3	Ductal-Intraductal (DCIS); Ductal-Invasive, NOS	59.6728	55 years or greater/no menses in last 12 months	Yes	Unknown		Yes		No			Yes	BREAST, NOS (EXCLUDES SKIN OF BREAST C44.5)	No	Yes	BRAIN, NOS	N1	MX
604	1	0.219914	41.2731				Negative-FISH	Positive	Positive	T1	2001	Yes		150.443		5	Unknown/Not Done	No	0	12	Unknown	White	Lumpectomy/Excisional biopsy	Yes	1	Ductal-Invasive, NOS	57.7809	55 years or greater/no menses in last 12 months	Yes	No		No		No			No			No		N0	M0
605	2	0.323739	53.2927				Negative-FISH	Positive	Positive	T1	2001	Yes		107.699	109.407	10	Unknown/Not Done	No			Unknown	White	Lumpectomy/Excisional biopsy	No	2	Ductal-Invasive, NOS	81.6089	55 years or greater/no menses in last 12 months	Yes	No		No		No			No			No		N0	M0
606	+/-	0.0690795	11.8985				Negative-FISH	Positive	Positive	T1	2000	Yes		152.053		11	Unknown/Not Done	No	0	9	Unknown	White	Lumpectomy/Excisional biopsy	Yes	2	Ductal-Invasive with predominant DCIS	38.7497	pre-menopausal	Yes	No		No		Yes	Tamoxifen		No		No	No		N0	M0
612	1	0.116348	23.8443	Neg	0.0191586	4.20436	2+ IHC	Positive	Negative	T1	2002	Yes		144.956		7	Unknown/Not Done	No	0	9	Non-Hispanic	White	Lumpectomy/Excisional biopsy	Yes	1	Ductal-Invasive, NOS	59.8151	55 years or greater/no menses in last 12 months	Yes	No		No		Yes	Tamoxifen		No		No	No		N0	M0
613	1	0.205377	39.0564				Negative-FISH	Positive	Positive	T1	2002	Yes		139.272		17	Unknown/Not Done	No	0	10	Non-Hispanic	White	Lumpectomy/Excisional biopsy	Yes	2	Ductal-Invasive with predominant DCIS	51.0128	55 years or greater/no menses in last 12 months	Yes	No		No		Yes	Tamoxifen		No			No		N0	M0
615	2	0.236378	46.8977				Negative-FISH	Positive	Positive	T2	2002	Yes		135.264		26	Unknown/Not Done	No	1	2	Non-Hispanic	White	Lumpectomy/Excisional biopsy	Yes	2	Ductal-Invasive with predominant DCIS	55.659	55 years or greater/no menses in last 12 months	Yes	No		Unknown		Yes	Tamoxifen		No			No		N1	M0
616	1	0.15922	26.3285				Negative-FISH	Positive	Positive	T2	2002	Yes		64.0015	65.3157	37	Unknown/Not Done	Yes	2	11	Non-Hispanic	Black or African American	Mastectomy (all types)	Yes	2	Ductal-Invasive, NOS	77.6307	55 years or greater/no menses in last 12 months	No	No		No		Yes	Tamoxifen		No		No	Yes	OVERLAPPING LESION OF HEART, MEDIASTINUM AND PLEURA	N1	M0
617	+/-	0.0693725	9.84535				Negative-FISH	Positive	Positive	T1	2001	Yes		155.535		9	Unknown/Not Done	No	0	10	Unknown	White	Lumpectomy/Excisional biopsy	Yes	1	Ductal-Invasive, NOS	39.3602	pre-menopausal	Yes	No		No		No			No			No		N0	M0
620	1	0.14123	21.5132				Negative-FISH	Positive	Unknown/Not Done	T1	2001	Yes		58.9089	61.5374	5	Unknown/Not Done	No	0	14	Unknown	Black or African American	Lumpectomy/Excisional biopsy	Yes	3	Ductal-Invasive, NOS	63.8892	55 years or greater/no menses in last 12 months	Yes	No		No		Yes	Tamoxifen		No		No	Yes	LUNG, NOS	N0	M0
621	Neg	0.0486564	7.42598				Negative-FISH	Positive	Positive	T1	2002	Yes		131.321		11	Unknown/Not Done	No			Unknown	Black or African American	Lumpectomy/Excisional biopsy	No	1	Ductal-Invasive with predominant DCIS	40.0337	pre-menopausal	Yes	No		No		Yes	Tamoxifen		No		No	No		N0	M0
622	2	0.375354	60.9075				Positive-FISH	Negative	Positive	T3	2001	Yes		119.066		22	Unknown/Not Done	Yes	10	10	Unknown	White	Lumpectomy/Excisional biopsy	Yes	4	Ductal-Inflammatory	83.4022	55 years or greater/no menses in last 12 months	Yes	No		Yes	Adriamycin; Cytoxan; Taxol	Yes	Tamoxifen		No		No	No		N1	M0
624	2	0.225566	34.2911				Negative-FISH	Positive	Positive	T1c	2001	Yes		130.993	139.239	12	Unknown/Not Done	No	0	1	Unknown	Black or African American	Lumpectomy/Excisional biopsy	Yes	1	Ductal-Invasive with predominant DCIS	81.086	55 years or greater/no menses in last 12 months	Yes	No		No		Yes	Tamoxifen		No		No	No		N0	MX
625	Neg	0.0953225	13.9304				Negative-FISH	Positive	Positive	T1	2002	Yes		137.958		11	Unknown/Not Done	No	0	6	Unknown	White	Biopsy (Core or FNA)	Yes	2	Lobular-Invasive with predominant LCIS	73.5102	55 years or greater/no menses in last 12 months	Yes	No		No		Yes	Tamoxifen		No		No	No		N0	M0
627	1	0.132734	22.6533					Negative	Negative	T2	2002	Yes		46.1612	46.4569	30	Unknown/Not Done	No	7	7	Unknown	Black or African American	Lumpectomy/Excisional biopsy	Yes	3	Ductal-Invasive, NOS	39.5491	pre-menopausal	No	No		Yes	5-FU; Methotrexate	No			No		No	Yes	BONE, NOS; BRAIN, NOS; LIVER	N2	MX
628	1	0.179817	32.4494				Negative-FISH	Positive	Positive	T1c	2001	Yes	143.416	153.4		15	Negative	No	0	15	Unknown	White	Lumpectomy/Excisional biopsy	Yes	1	Ductal-Invasive, NOS	38.172	has undergone surgical removal of both ovaries	No	No		No		Yes	Tamoxifen		No		No	Yes	LYMPH NODES OF MULTIPLE REGIONS	N0	M0
629	Neg	0.0548565	7.58389				Negative-FISH	Positive	Positive	T2	2001	Yes		130.861		25	Unknown/Not Done	No	1	7	Unknown	White	Mastectomy (all types)	Yes	Unknown	Ductal-Invasive with predominant DCIS; Lobular-Invasive with predominant LCIS	50.9826	55 years or greater/no menses in last 12 months	No	No		No		Yes	Tamoxifen		No		No	No		N1	M0
630	1	0.195427	35.5402				Negative-FISH	Positive	Positive	T1	2002	Yes		80.3632	92.4539	9	Unknown/Not Done	Unknown	0	3	Non-Hispanic	Asian	Lumpectomy/Excisional biopsy	Yes	1	Lobular-Invasive with predominant LCIS	55.0676	55 years or greater/no menses in last 12 months	Yes	No		No		Yes	Tamoxifen		No		No	Yes	UTERUS, NOS	N0	M0
631	1	0.211259	32.106				Negative-FISH	Positive	Positive	T1	2001	Yes	111.184	140.192	140.718	22	Unknown/Not Done	No	2	6	Unknown	Black or African American	Biopsy (Core or FNA)	Yes	2	Ductal-Invasive with predominant DCIS	50.5144	peri-menopausal	Yes	No		No		Yes	Tamoxifen		Yes	BREAST, NOS (EXCLUDES SKIN OF BREAST C44.5)	Yes	No		N1	M0
632	Neg	0.0746249	9.06407				Negative-FISH	Positive	Positive	T4	2002	Yes		57.989	66.4656	21	Unknown/Not Done	No			Non-Hispanic	Black or African American	Lumpectomy/Excisional biopsy	No	2	Ductal-Invasive, NOS	62.4134	55 years or greater/no menses in last 12 months	No	No		No		Yes	Tamoxifen		No		No	Yes	BONE, NOS	N0	MX
635	1	0.186754	30.913				0 IHC	Positive	Unknown/Not Done	T2	2002	Yes		53.6522	59.9275	13	Unknown/Not Done	No	0	4	Unknown	White	Lumpectomy/Excisional biopsy	Yes	3	Ductal-Invasive with predominant DCIS; Lobular-Invasive with predominant LCIS	52.6336	< 55 years/ no menses in last 12 months confirmed by estradial level	Yes	No		Yes	Adriamycin; Cytoxan	Yes	Tamoxifen		No		No	No		N0	MX
636	1	0.126292	18.4598				0 IHC	Positive	Positive	T1	2001	Yes	17.8079	88.117	88.5441	11	Unknown/Not Done	No	0	13	Unknown	Black or African American	Lumpectomy/Excisional biopsy	Yes	2	Ductal-Invasive, NOS	36.2828	Unknown	Yes	No		No		Yes	Tamoxifen		Yes	LYMPH NODES OF HEAD, FACE AND NECK	No	Yes	BRAIN, NOS; BRAIN, NOS; RIB, STERNUM, CLAVICLE AND ASSOCIATED JOINTS; SHORT BONES OF UPPER LIMB AND ASSOCIATED JOINTS	N0	M0
639	1	0.103502	18.1171				0 IHC	Positive	Positive	T2	1999	Yes	42.3512	51.188	55.952	15	Unknown/Not Done	No	4	14	Non-Hispanic	White	Bilateral Mastectomy; Biopsy (Core or FNA)	Yes	3	Ductal-Invasive with predominant DCIS	46.8785	Unknown	Yes	No		Yes	Adriamycin; Cytoxan; Taxol	Yes	Tamoxifen		No		No	Yes	BONE, NOS; CONNECTIVE, SUBCUTANEOUS AND OTHER SOFT TISSUES OF HEAD, FACE, AND NEC; LIVER	N1	M0
641	+/-	0.0849	13.9386				Negative-FISH	Positive	Positive	T2	1974	Yes	329.511	478.993		15	Unknown/Not Done	No	0	8	Non-Hispanic	White	Lumpectomy/Excisional biopsy	Yes	2	Ductal-Invasive, NOS; Lobular-Invasive, NOS	31.5051	has undergone surgical removal of both ovaries	Yes	No		No		Yes	Tamoxifen		Yes	BREAST, NOS (EXCLUDES SKIN OF BREAST C44.5)		Yes	LUNG, NOS	N0	MX
645	+/-	0.0484	8.85502				Negative-FISH	Positive	Positive	T1	2001	Yes		26.9411	30.6865	15	Unknown/Not Done	No	0	17	Non-Hispanic	White	Lumpectomy/Excisional biopsy	Yes	3	Ductal-Invasive, NOS	55.763	55 years or greater/no menses in last 12 months	Yes	No		Unknown		Unknown			No			Yes	BONE, NOS; BRAIN, NOS; LUNG, NOS	N0	M0
648	3	0.317313	53.7873				0 IHC	Positive	Positive	T2	2001	Yes		53.5536		22	Unknown/Not Done	No			Non-Hispanic	White	Biopsy (Core or FNA); Lumpectomy/Excisional biopsy	Unknown	3	Ductal-Invasive with predominant DCIS	80.5931	55 years or greater/no menses in last 12 months	Unknown	No		No		Yes	Tamoxifen		No		No	No		unknown	MX
649	+/-	0.0672235	10.3972				Positive-FISH	Positive	Positive	T1	2002	Yes		142.459		20	Unknown/Not Done	No			Non-Hispanic	White	Lumpectomy/Excisional biopsy	No	2	Ductal-Invasive, NOS	62.8925	has undergone surgical removal of both ovaries	Yes	No		Unknown		Yes	Tamoxifen		No		No	No		N0	MX
662	1	0.187372	29.6608				1+ IHC	Negative	Negative	T2	2001	Yes		146.862		20	Unknown/Not Done	No	1	12	Non-Hispanic	White	Mastectomy (all types)	Yes	3	Lobular-Invasive, NOS	46.6102	55 years or greater/no menses in last 12 months	No	No		Yes	Adriamycin; Cytoxan; Herceptin	No			No			No		N1	M0
663	1	0.215663	38.1875				Positive-FISH	Positive	Positive	T2	2001	Yes		152.283		47	Unknown/Not Done	No	3	14	Non-Hispanic	White	Lumpectomy/Excisional biopsy	Yes	3	Ductal-Invasive, NOS	68.9433	55 years or greater/no menses in last 12 months	Yes	No		Yes	Adriamycin; Cytoxan; Taxotere	Yes	Herceptin		No		No	Yes	BONE, NOS	N1	MX
665	3	0.320319	56.1856				0 IHC	Positive	Negative	T1	2001	Yes		154.681		13	Unknown/Not Done	Unknown	0	8	Unknown	White	Lumpectomy/Excisional biopsy	Yes	3	Ductal-Invasive, NOS	58.1176	55 years or greater/no menses in last 12 months	Yes	Unknown		Unknown		Unknown			No		No	No		N0	M0
668	Neg	0.0368	5.14756	Neg	0.0557979	7.63847	Negative-FISH	Positive	Positive	T1	2001	Yes		145.515		18	Unknown/Not Done	Yes	1	6	Unknown	White	Lumpectomy/Excisional biopsy	Yes	1	Ductal-Invasive, NOS	61.0581	55 years or greater/no menses in last 12 months	Yes	No		No		Yes	Tamoxifen		No		No	No		N1	M0
669	3	0.577611	113.945				0 IHC	Positive	Positive	T1	1998	Yes		195.618		2.5	Unknown/Not Done	No	11	17	Unknown	White	Lumpectomy/Excisional biopsy	Yes	2	Ductal-Invasive with predominant DCIS	46.6047	Unknown	Yes	No		Yes	Adriamycin; Cytoxan; Taxotere	Yes	Femara; Tamoxifen		No		No	No		N1	MX
671	Neg	0.107512	16.1249				0 IHC	Positive	Positive	T1	2001	Yes	31.5745	115.058		5	Unknown/Not Done	No			Non-Hispanic	Black or African American	Lumpectomy/Excisional biopsy	Unknown	Unknown	Ductal-Intraductal (DCIS); Ductal-Papillary	76.311	55 years or greater/no menses in last 12 months	Yes	No		No		Yes	Tamoxifen		Yes	BREAST, NOS (EXCLUDES SKIN OF BREAST C44.5)	Yes	No		N0	M0
673	2	0.28099	46.8972				Negative-FISH	Negative	Negative	T2	2001	Yes		13.372	13.8977	35	Unknown/Not Done	No	0	13	Non-Hispanic	White	Mastectomy (all types)	Yes	3	Ductal-Invasive, NOS	76.1413	55 years or greater/no menses in last 12 months	No	No		Yes		No			No		No	Yes	BRAIN, NOS; LIVER; LUNG, NOS	N0	M0
678	1	0.176978	28.9887				0 IHC	Positive	Positive	T1	2002	Yes		129.186		14	Negative	No	0	1	Non-Hispanic	Black or African American	Lumpectomy/Excisional biopsy	Yes	2	Ductal-Invasive with predominant DCIS	72.2589	55 years or greater/no menses in last 12 months	Yes	No		No		No			No		Yes	No		N0	M0
697	1	0.0631943	13.1963	1	0.188826	27.6947	Not Done/Unknown	Negative	Unknown/Not Done	T2	2001	Yes	37.1599	80.1004	80.1333	12	Unknown/Not Done	No	0	5	Unknown	Black or African American	Lumpectomy/Excisional biopsy	Yes	2	Ductal-Invasive with predominant DCIS	44.4445	Unknown	No	No		No		No			Yes	BREAST, NOS (EXCLUDES SKIN OF BREAST C44.5)	Unknown	No		N0	M0
704	+/-	0.0691039	14.658	3	0.276914	53.404	Not Done/Unknown	Negative	Unknown/Not Done	T2	2002	Yes	27.9275	136.085		16	Unknown/Not Done	No	0	2	Non-Hispanic	Black or African American	Biopsy (Core or FNA); Lumpectomy/Excisional biopsy	Yes	3	Ductal-Invasive, NOS	35.894	pre-menopausal	Yes	Yes	Adriamycin; Cytoxan	No		Unknown			No		No	Yes	BREAST, NOS (EXCLUDES SKIN OF BREAST C44.5)	N0	M0
706	+/-	0.0148556	3.33064	Neg	0.0113238	1.34478	Negative-FISH	Positive	Positive	T2	2001	Yes	0.0657117	107.83	107.863	26	Unknown/Not Done	No			Non-Hispanic	Black or African American	Mastectomy (all types)	No	Unknown	Lobular-Invasive with predominant LCIS	65.9042	55 years or greater/no menses in last 12 months	No	No		No		No		Unknown	Yes	BREAST, NOS (EXCLUDES SKIN OF BREAST C44.5)		Yes	CONNECTIVE, SUBCUTANEOUS AND OTHER SOFT TISSUES OF THORAX; LIVER	N0	MX
732	+/-	0.0373519	7.46995	Neg	0.0241516	2.83905	Not Done/Unknown	Positive	Unknown/Not Done	T4	2003	Yes		1.77417	4.43542	35	Unknown/Not Done	Yes	0	36	Non-Hispanic	White	Mastectomy (all types)	Yes	2	Ductal-Invasive, NOS	86.7863	55 years or greater/no menses in last 12 months	Yes	No		No		Yes	Tamoxifen		No		No	No		N0	M0
734	+/-	0.0109924	2.14862	Neg	0.00867771	1.37977	Negative-FISH	Positive	Positive	T2	2002	Yes		53.0279		20	Unknown/Not Done	No	0	2	Unknown	White	Lumpectomy/Excisional biopsy	Yes	2	Lobular-Invasive with predominant LCIS	47.0264	Unknown	No	No		Yes	Adriamycin; Cytoxan	Yes	Tamoxifen		Unknown		Unknown	Unknown		N0	M0
748	+/-	0.0792845	17.3664	Neg	0.00776086	0.981139	3+ IHC	Positive	Unknown/Not Done	T2	2001	Yes	30.4245	54.605	58.909	16	Unknown/Not Done	No	5	26	Unknown	White	Lumpectomy/Excisional biopsy	Yes	3	Ductal-Invasive with predominant DCIS; Lobular-Invasive with predominant LCIS	51.8506	< 55 years/ no menses in last 12 months confirmed by estradial level	Yes	No		Yes	Adriamycin; Cytoxan; Taxol	Yes	Herceptin; Tamoxifen		No		No	Yes	BONE, NOS	N1	M0
750	+/-	0.0176988	3.69516	+/-	0.0355518	5.43183	0 IHC	Positive	Positive	T2	2001	Yes		154.09		15	Unknown/Not Done	No			Non-Hispanic	White	Biopsy (Core or FNA); Mastectomy (all types)	Unknown	2	Lobular-Invasive, NOS	44.7402	pre-menopausal	Yes	No		Yes	Adriamycin; Cytoxan	Yes	Tamoxifen		No		No	No		N0	MX
751	+/-	0.0261385	6.00789	Neg	0.0107183	1.3748	0 IHC	Positive	Negative	T2	2001	Yes	106.124	121.235	121.235	35	Unknown/Not Done	No	0	21	Non-Hispanic	White	Mastectomy (all types)	Yes	2	Lobular-Invasive with predominant LCIS	60.9842	55 years or greater/no menses in last 12 months	Unknown	No		Yes	Adriamycin; Cytoxan	Yes	Tamoxifen		No		Unknown	Yes	ASCENDING COLON	N0	M0
753	2	0.285673	49.4427	Neg	0.0410843	5.73487	Negative-FISH	Positive	Negative	T1	2004	Yes		108.389	110.261	14	Unknown/Not Done	No	0	1	Unknown	White	Lumpectomy/Excisional biopsy	Yes	3	Ductal-Invasive with predominant DCIS	44.2446	Unknown	Yes	No		No		Yes	Tamoxifen		No		No	Yes	LUNG, NOS	N0	M0
755	+/-	0.0617639	13.1268	Neg	0.00755596	0.903246	1+ IHC	Positive	Positive	T1	2002	Yes		141.506		16	Negative	No	0	2	Non-Hispanic	White	Mastectomy (all types)	Yes	1	Ductal-Invasive, NOS	60.1492	55 years or greater/no menses in last 12 months	Unknown	No		Yes	Adriamycin; Cytoxan	Yes	Arimidex		Unknown		Unknown	Unknown		N0	M0
756	Neg	0.00510105	1.13949	Neg	0.0190893	2.78026	Negative-FISH	Positive	Unknown/Not Done	T2	2002	Yes		94.8851		25			2	4	Unknown	White	Mastectomy (all types)	Yes	2	Ductal-Invasive, NOS; Lobular-Invasive, NOS	67.6291	55 years or greater/no menses in last 12 months	Yes	No		Yes	5-FU; Adriamycin; Cytoxan	Yes	Tamoxifen		No		No	No		N1	M0
758	1	0.0804484	18.9418	Neg	0.0691556	11.316	Negative-FISH	Positive	Negative	T2	2001	Yes		131.716		11	Unknown/Not Done	No	0	25	Unknown	White	Lumpectomy/Excisional biopsy	Yes	1	Ductal-Invasive, NOS	43.0536	pre-menopausal	Yes	Yes	Adriamycin; Taxol	No		Yes	Tamoxifen		No		No	No		N0	M0
781	2	0.195063	46.0431	Neg	0.0093205	1.07629	0 IHC	Positive	Positive	T2	2001	Yes	56.1178	86.9342	91.9282	17	Unknown/Not Done	No	13	38	Non-Hispanic	White	Lumpectomy/Excisional biopsy	Yes	Unknown	Ductal-Intraductal (DCIS); Lobular-Invasive with predominant LCIS	50.5637	peri-menopausal	Yes	No		Yes	Adriamycin; Taxol	Yes	Arimidex; Tamoxifen		Yes	BREAST, NOS (EXCLUDES SKIN OF BREAST C44.5)	Unknown	Yes	BONE, NOS	N2	M0
782	2	0.18192	38.652	3	0.315633	52.4275	Positive-FISH	Negative	Negative	T1	2001	Yes	10.5139	124.126		12	Unknown/Not Done	No	1	1	Unknown	White	Lumpectomy/Excisional biopsy	Yes	3	Ductal-Invasive with predominant DCIS	57.9972	55 years or greater/no menses in last 12 months	Unknown	Unknown		Yes	Herceptin	No			No		No	Yes	LYMPH NODE, NOS	N1	M0
799	+/-	0.0578138	12.5783	Neg	0.00271751	0.28982	Negative-FISH	Positive	Unknown/Not Done	T2	2001	Yes	32.3958	45.2084	45.2413	13	Unknown/Not Done	No	8	39	Non-Hispanic	White	Biopsy (Core or FNA)	Yes	3	Ductal-Invasive with predominant DCIS	35.0151	pre-menopausal	Yes	Yes	Liposomal Daunorubicin	Yes	Taxol	Yes	Tamoxifen		Yes	BONE, NOS; LIVER; LYMPH NODE, NOS; PLEURA, NOS	Unknown	Yes	BONE, NOS; LIVER; LYMPH NODE, NOS; PLEURA, NOS	N1	M0
806	+/-	0.106732	24.2549	1	0.113427	15.0684	1+ IHC	Negative	Negative	T2	2002	Yes	12.3538	89.037		42	Unknown/Not Done	No	0	2	Non-Hispanic	White	Biopsy (Core or FNA); Mastectomy (all types)	Yes	3	Ductal-Invasive with predominant DCIS	43.4671	pre-menopausal	No	No		Yes	Adriamycin; Cytoxan	No			Yes	LYMPH NODES OF AXILLA OR ARM	Unknown	Unknown		N0	M0
831	1	0.105347	18.277	Neg	0.00430417	0.528043	Negative-FISH	Positive	Negative	T1	2004	Yes	103.857	120.446	134.738	10	Negative	No	0	3	Non-Hispanic	White	Lumpectomy/Excisional biopsy	Yes	2	Ductal-Invasive with predominant DCIS	30.1389	pre-menopausal	No	No		Yes		Yes	Tamoxifen		Yes	BREAST, NOS (EXCLUDES SKIN OF BREAST C44.5)	No	Yes	BONE, NOS	N0	MX
881	1	0.109181	16.9416				0 IHC	Positive	Positive	T1	2000	Yes		65.6442	66.0385	20	Unknown/Not Done	No	0	12	Non-Hispanic	White	Lumpectomy/Excisional biopsy	Yes	2	Ductal-Invasive, NOS	73.0611	55 years or greater/no menses in last 12 months	Yes	No		No		Yes	Arimidex; Tamoxifen		No		No	No		N0	MX
882	1	0.202721	37.7045	+/-	0.0492538	8.42927	1+ IHC	Positive	Positive	T1	2000	Yes		69.8497	72.478	15	Unknown/Not Done	No	2	15	Non-Hispanic	Black or African American	Lumpectomy/Excisional biopsy	Yes	2	Ductal-Invasive, NOS	79.6814	55 years or greater/no menses in last 12 months	Yes	No		No		Yes	Tamoxifen		No		No	No		N1	M0
884	+/-	0.0808285	12.3859	Neg	0.00803586	0.958855	Not Done/Unknown	Unknown/Not Done	Unknown/Not Done	T1	2000	Yes		50.3995	74.1865	17	Unknown/Not Done	No	0	8	Non-Hispanic	Black or African American	Lumpectomy/Excisional biopsy	Yes	2	Ductal-Invasive with predominant DCIS	85.4283	55 years or greater/no menses in last 12 months	Yes	No		No		Yes	Tamoxifen		No		No	No		N0	M0
897	1	0.123545	25.8048	3	0.687385	190.772	0 IHC	Negative	Negative	T1	2000	Yes		110.031		17	Unknown/Not Done	No	0	10	Non-Hispanic	Black or African American	Lumpectomy/Excisional biopsy	Yes	3	Ductal-Invasive with predominant DCIS	48.3762	Unknown	Yes	No		Yes	5-FU; Cytoxan; Methotrexate	No			No		No	No		N0	MX
900	1	0.15044	22.7144	Neg	0.0621728	9.37829	3+ IHC	Positive	Positive	T1	2000	Yes		170.189		9	Unknown/Not Done	Yes	0	2	Non-Hispanic	White	Lumpectomy/Excisional biopsy	Yes	2	Ductal-Invasive with predominant DCIS	79.5144	55 years or greater/no menses in last 12 months	Yes	No		No		Yes	Tamoxifen		No		No	No		N0	MX
904	Neg	0.0787	12.7434				0 IHC	Positive	Positive	T1	2000	Yes	169.865	172.259		15	Unknown/Not Done	No	0	22	Non-Hispanic	White	Lumpectomy/Excisional biopsy	Yes	2	Ductal-Intraductal (DCIS); Ductal-Invasive, NOS; Lobular-Invasive, NOS	56.4502	55 years or greater/no menses in last 12 months	Yes	No		No		Yes	Arimidex; Tamoxifen		Yes	BREAST, NOS (EXCLUDES SKIN OF BREAST C44.5)	Yes	No		N0	MX
907	Neg	0.167457	30.6115	Neg	0.0185244	2.57999	1+ IHC	Positive	Positive	T2	2000	Yes	0	184.119		25	Unknown/Not Done	No	0	6	Non-Hispanic	White	Lumpectomy/Excisional biopsy	Yes	1	Ductal-Invasive with predominant DCIS	40.4116	pre-menopausal	Yes	No		No		Yes	Tamoxifen		Yes	BREAST, NOS (EXCLUDES SKIN OF BREAST C44.5)	Yes	No		N0	MX
918	+/-	0.06445	9.65843	Neg	0.0397853	6.0581	0 IHC	Positive	Positive	T2	2000	Yes		123.732		23	Unknown/Not Done	No	2	5	Non-Hispanic	White	Lumpectomy/Excisional biopsy	Yes	1	Ductal-Invasive with predominant DCIS	52.6281	peri-menopausal	Yes	No		Yes	Adriamycin; Cytoxan	Yes	Tamoxifen		No		No	No		N1	M0
921	1	0.10337	19.9732	Neg	0.0198243	2.64932	0 IHC	Positive	Positive	T2	2000	Yes		126.623		35	Unknown/Not Done	No	1	20	Non-Hispanic	White	Mastectomy (all types)	Yes	2	Lobular-Invasive with predominant LCIS	44.5458	pre-menopausal	No	No		Yes	Adriamycin; Cytoxan	Yes	Arimidex; Tamoxifen		No		No	No		N1	M0
922	1	0.162832	29.847	Neg	0.0169499	2.13286	1+ IHC	Positive	Positive	T1	2000	Yes		107.994		15	Unknown/Not Done	No	3	4	Non-Hispanic	Black or African American	Lumpectomy/Excisional biopsy	Yes	3	Ductal-Invasive, NOS	51.0292	< 55 years/ no menses in last 12 months confirmed by estradial level	Yes	No		Yes	Adriamycin; Cytoxan	Yes	Femara; Tamoxifen		No		No	No		N1	M0
924	Neg	0.06335	9.78812	Neg	0.0121226	1.42457	0 IHC	Positive	Positive	T1	2000	Yes		129.909		15	Unknown/Not Done	No	2	8	Non-Hispanic	White	Lumpectomy/Excisional biopsy	Yes	2	Ductal-Invasive, NOS	61.7317	55 years or greater/no menses in last 12 months	Yes	No		No		Yes	Tamoxifen		No		No	No		N1	MX
926	+/-	0.0278873	3.8966				0 IHC	Negative	Negative	T1	2000	Yes	35.4843	117.325		15	Unknown/Not Done	No	1	4	Hispanic or Latino	White	Lumpectomy/Excisional biopsy	Yes	3	Ductal-Invasive with predominant DCIS	69.3622	55 years or greater/no menses in last 12 months	Yes	No		Yes	Adriamycin; Cytoxan	No			Yes	BREAST, NOS (EXCLUDES SKIN OF BREAST C44.5)	No	No		N1	MX
927	+/-	0.239827	35.7112	Neg	0.0388033	6.29995	Not Done/Unknown	Negative	Unknown/Not Done	T2	1995	Yes		78.4248	80.7575	30	Unknown/Not Done	No	0	9	Non-Hispanic	White	Mastectomy (all types)	Yes	1	Ductal-Papillary	81.4036	55 years or greater/no menses in last 12 months	No	No		No		No			No		No	No		N0	M0
929	1	0.266972	50.4625	Neg	0.00483525	0.606077	Not Done/Unknown	Positive	Positive	T1	1995	Yes		53.685	53.7836	20	Unknown/Not Done	No	0	8	Hispanic or Latino	White	Mastectomy (all types)	Yes	1	Ductal-Invasive with predominant DCIS	86.5015	55 years or greater/no menses in last 12 months	No	No		No		Yes	Tamoxifen		No		No	No		N0	MX
930	3	0.601484	116.12	2	0.647484	135.752	Not Done/Unknown	Unknown/Not Done	Unknown/Not Done	T2	1995	Yes	39.7884	46.0955	46.3912	25	Unknown/Not Done	No	0	9	Non-Hispanic	White	Biopsy (Core or FNA); Mastectomy (all types)	Yes	3	Ductal-Invasive with predominant DCIS	59.3798	Unknown	No	No		No		Yes	Arimidex		No		No	Yes	BRAIN, NOS	N0	MX
931	3	0.40254	70.1764	2	0.423252	84.86	Not Done/Unknown	Negative	Negative	T1	1995	Yes		51.2209	51.2537	15	Unknown/Not Done	No	0	5	Non-Hispanic	Black or African American	Lumpectomy/Excisional biopsy	Yes	3	Ductal-Invasive, NOS	45.7012	Unknown	Yes	No		No		No			No		No	No		N0	M0
932	1	0.14883	23.0944	Neg	0.0239688	3.7923	Not Done/Unknown	Positive	Positive	T1	1995	Yes		77.932	77.9648	5	Unknown/Not Done	No			Hispanic or Latino	White	Lumpectomy/Excisional biopsy	Unknown	1	Ductal-Invasive with predominant DCIS	76.8066	55 years or greater/no menses in last 12 months	Yes	No		No		Yes	Arimidex		No		No	No		NX	MX
933	+/-	0.189972	34.5663	Neg	0.0581568	8.11491	Not Done/Unknown	Positive	Negative	T1	1995	Yes		50.7609	50.7938	80	Unknown/Not Done	No	0	7	Non-Hispanic	White	Mastectomy (all types)	Yes	1	Ductal-Invasive with predominant DCIS	77.7485	55 years or greater/no menses in last 12 months	No	No		No		No		Elderly, 70+ yrs at diagnosis	No		No	No		N0	MX
934	2	0.249461	41.955	3	0.403139	72.8064	Not Done/Unknown	Unknown/Not Done	Unknown/Not Done	T2	1995	Yes	28.7817	32.0665		9	Unknown/Not Done	No	1	13	Non-Hispanic	White	Mastectomy (all types)	Yes	2	Ductal-Invasive with predominant DCIS	41.5396	pre-menopausal	No	No		Yes	Adriamycin; Cytoxan	No			Yes	LYMPH NODES OF AXILLA OR ARM	No	No		N1	M0
938	+/-	0.122093	21.5651	Neg	0.0237657	3.34159	Not Done/Unknown	Positive	Positive	T1	1995	Yes		61.833	61.8659	12	Unknown/Not Done	No	0	13	Non-Hispanic	Black or African American	Lumpectomy/Excisional biopsy	Yes	1	Ductal-Invasive with predominant DCIS	74.6765	55 years or greater/no menses in last 12 months	Yes	No		No		No		Elderly, 70+ yrs at diagnosis	No		No	No		N0	MX
940	2	0.239447	36.5665	Neg	0.0785507	11.8219	Not Done/Unknown	Positive	Positive	T1	1996	Yes		228.375	228.408	20	Unknown/Not Done	No	0	10	Non-Hispanic	White	Bilateral Mastectomy; Mastectomy (all types)	Yes	Unknown	Lobular-Invasive with predominant LCIS	75.6047	55 years or greater/no menses in last 12 months	Yes	No		No		Yes	Tamoxifen		No		No	No		N0	M0
943	3	0.428542	73.3937	+/-	0.115201	18.8667	Not Done/Unknown	Positive	Positive	T2	1996	Yes		59.5332	63.8043	23	Unknown/Not Done	No	2	2	Non-Hispanic	White	Lumpectomy/Excisional biopsy	Yes	2	Ductal-Invasive with predominant DCIS	69.2226	55 years or greater/no menses in last 12 months	Yes	No		No		Yes	Tamoxifen		No		No	No		N1	M0
945	1	0.187305	28.8996	+/-	0.112826	19.6878	Not Done/Unknown	Negative	Negative	T1	1996	Yes		120.742		19	Unknown/Not Done	No	0	18	Non-Hispanic	White	Biopsy (Core or FNA); Lumpectomy/Excisional biopsy	Yes	2	Ductal-Invasive with predominant DCIS	55.9136	55 years or greater/no menses in last 12 months	Yes	No		No		No			No		No	No		N0	M0
946	1	0.195256	28.2761	Neg	0.105024	16.7644	Not Done/Unknown	Positive	Unknown/Not Done	T3	1996	Yes	67.6173	104.446	105.07	90	Unknown/Not Done	Yes	6	11	Non-Hispanic	White	Mastectomy (all types)	Yes	3	Ductal-Invasive with predominant DCIS	47.2317	pre-menopausal	No	No		Yes	5-FU; Cytoxan; Methotrexate	No		Premenopausal at diagnosis	No		No	Yes	BONE, NOS; PLEURA, NOS	N2	M0
948	1	0.171467	30.4383	Neg	0.111084	16.3078	Not Done/Unknown	Unknown/Not Done	Unknown/Not Done	T1	1996	Yes		226.634		15	Unknown/Not Done	No	1	9	Non-Hispanic	White	Lumpectomy/Excisional biopsy	Yes	1	Ductal-Invasive with predominant DCIS	42.0844	pre-menopausal	Yes	No		Yes		Yes	Tamoxifen		No		No	No		N1	M0
949	3	0.438236	77.1292	3	0.657071	144.079	Not Done/Unknown	Unknown/Not Done	Unknown/Not Done	T1	1996	Yes		57.2991	57.3648	15	Unknown/Not Done	No	1	1	Non-Hispanic	White	Lumpectomy/Excisional biopsy	Yes	3	Ductal-Invasive, NOS	76.4178	55 years or greater/no menses in last 12 months	Yes	No		No		No			No		No	No		N1	MX
952	2	0.286172	50.493	Neg	0.0349862	5.0005	Not Done/Unknown	Positive	Positive	T1	1996	Yes		116.307		17	Unknown/Not Done	No	0	6	Non-Hispanic	Black or African American	Lumpectomy/Excisional biopsy	Yes	1	Lobular-Invasive with predominant LCIS	45.1947	Unknown	Yes	No		Yes		Yes	Tamoxifen		No		No	No		N0	M0
953	3	0.712313	138.2	Neg	0.0729406	9.53634	Not Done/Unknown	Positive	Positive	T1	1996	Yes		18.6616	23.2285	50	Unknown/Not Done	No			Non-Hispanic	White	Lumpectomy/Excisional biopsy	No	3	Ductal-Invasive, NOS	88.7713	55 years or greater/no menses in last 12 months	No	No		No		Yes	Tamoxifen		No		No	No		NX	MX
955	3	0.413037	71.3102	Neg	0.105317	14.2169	Not Done/Unknown	Unknown/Not Done	Unknown/Not Done	T2	1996	Yes		60.3546	60.4203	20	Unknown/Not Done	No	0	11	Non-Hispanic	White	Mastectomy (all types)	Yes	2	Ductal-Invasive, NOS	54.1531	Unknown	No	No		No		No		Unknown	No		No	No		N0	MX
959	1	0.136861	21.2445	Neg	0.0455339	7.08014	Not Done/Unknown	Positive	Positive	T2	1996	Yes		180.768		28	Unknown/Not Done	No	2	17	Non-Hispanic	White	Biopsy (Core or FNA); Lumpectomy/Excisional biopsy; Mastectomy (all types)	Yes	1	Ductal-Invasive with predominant DCIS	47.0428	pre-menopausal	No	No		Yes	5-FU; Cytoxan; Methotrexate	Yes	Arimidex; Tamoxifen		No		No	No		N1	M0
960	Neg	0.0174	2.68376	Neg	0.0218587	4.07248	Not Done/Unknown	Positive	Positive	T2	1996	Yes		128.627	129.777	40	Unknown/Not Done	No	0	16	Non-Hispanic	Black or African American	Mastectomy (all types)	Yes	1	Ductal-Intraductal (DCIS); Ductal-Mucinous (colloid)	68.5354	55 years or greater/no menses in last 12 months	No	No		Yes		Yes			No		No	No		N0	M0
962	1	0.19249	27.5595	Neg	0.0813292	10.5797	Not Done/Unknown	Positive	Negative	T2	1996	Yes	36.7657	211.619		30	Unknown/Not Done	No	4	12	Non-Hispanic	Black or African American	Lumpectomy/Excisional biopsy; Mastectomy (all types)	Yes	2	Ductal-Invasive with predominant DCIS	66.4874	Unknown	Yes	No		Yes	Adriamycin; Cytoxan	No		Unknown	Yes	BREAST, NOS (EXCLUDES SKIN OF BREAST C44.5)	No	No		N1	MX
963	+/-	0.0575	9.80607	Neg	0.201172	36.0854	Not Done/Unknown	Positive	Positive	T2	1996	Yes		173.573		20	Unknown/Not Done	No	3	10	Non-Hispanic	White	Lumpectomy/Excisional biopsy	Yes	2	Ductal-Invasive with predominant DCIS	36.3731	pre-menopausal	Yes	No		Yes	Adriamycin; Cytoxan	Unknown			No		No	No		N1	M0
964	3	0.658478	118.59	+/-	0.0885836	12.6941	Not Done/Unknown	Positive	Positive	T1	1996	Yes		16.1975	128.134	8	Unknown/Not Done	No	0	9	Hispanic or Latino	White	Lumpectomy/Excisional biopsy	Yes	1	Ductal-Intraductal (DCIS); Other	66.9857	< 55 years/ no menses in last 12 months confirmed by estradial level	Yes	No		No		No		Small, T1 tumor	No		No	No		N0	M0
965	1	0.189877	38.185	2	0.342969	60.6134	Not Done/Unknown	Negative	Negative	T1	1996	Yes	15.9022	17.7417	17.7745	17	Unknown/Not Done	No	2	13	Non-Hispanic	White	Mastectomy (all types)	Yes	3	Ductal-Invasive, NOS	75.0817	55 years or greater/no menses in last 12 months	No	No		No		Yes	Femara		No		No	Yes	BONE, NOS	N1	M0
966	1	0.197446	34.0446	Neg	0.278292	43.5431	Not Done/Unknown	Positive	Positive	T1	1996	Yes		0.06571	5.02681	10	Unknown/Not Done	No	0	8	Non-Hispanic	Black or African American	Mastectomy (all types)	Yes	2	Ductal-Invasive with predominant DCIS	71.6758	55 years or greater/no menses in last 12 months	No	No		No		No			Unknown		Unknown	Unknown		N0	M0
967	1	0.148016	20.5555				Not Done/Unknown	Positive	Positive	T1a	1996	Yes		74.4822			Unknown/Not Done	Yes	1	15	Non-Hispanic	Black or African American	Biopsy (Core or FNA)	Yes	2		71.0597	Unknown	Unknown	Unknown		Unknown		Unknown			Unknown		Unknown	Unknown		N1	MX
968	2	0.232555	38.5956	3	0.451319	120.456	Not Done/Unknown	Positive	Negative	T2	1996	Yes		55.7877	56.4777	21	Unknown/Not Done	No	0	15	Non-Hispanic	White	Mastectomy (all types)	Yes	3	Ductal-Invasive, NOS	54.2271	< 55 years/ no menses in last 12 months confirmed by estradial level	No	No		No		Yes			No		No	No		N0	M0
969	+/-	0.092458	18.3508	Neg	0.0154191	2.33699	Not Done/Unknown	Positive	Positive	T1	1996	Yes	129.616	144.2	144.299	11	Unknown/Not Done	No	6	8	Non-Hispanic	White	Lumpectomy/Excisional biopsy; Mastectomy (all types)	Yes	1	Ductal-Invasive with predominant DCIS; Ductal-Mucinous (colloid)	55.3031	55 years or greater/no menses in last 12 months	Yes	No		Yes	Abraxane; Adriamycin; Cytoxan; Xeloda	Yes	Arimidex; Femara; Tamoxifen		Yes	LYMPH NODE, NOS	No	Yes	LYMPH NODE, NOS	N1	M0
972	+/-	0.071647	12.9043	Neg	0.346656	66.134	0 IHC	Positive	Positive	T2	1997	Yes	20.4363	37.5861	44.847	28	Unknown/Not Done	No	2	13	Non-Hispanic	White	Mastectomy (all types)	Yes	3	Ductal-Invasive with predominant DCIS	34.4593	pre-menopausal	Yes	No		Yes	Adriamycin; Cytoxan; Taxol	Yes	Tamoxifen		No		No	Yes	BONE, NOS; LYMPH NODES OF HEAD, FACE AND NECK; RIB, STERNUM, CLAVICLE AND ASSOCIATED JOINTS	N1	M0
974	Neg	0.109224	18.6233	Neg	0.0527782	7.85094	Negative-FISH	Positive	Negative	T4	1997	Yes	121.041	123.338	123.502	18	Unknown/Not Done	No	0	18	Non-Hispanic	Black or African American	Mastectomy (all types)	Yes	Unknown	Lobular-Invasive with predominant LCIS	64.4641	55 years or greater/no menses in last 12 months	No	No		No		Yes	Femara; Tamoxifen		No		Yes	Yes	UPPER LOBE, LUNG	N0	M0
975	1	0.173768	27.5344	Neg	0.190732	29.3903	Not Done/Unknown	Positive	Positive	T2	1997	Yes	13.6352	37.2247	39.2288	20	Unknown/Not Done	No	1	12	Non-Hispanic	White	Lumpectomy/Excisional biopsy	Yes	3	Ductal-Invasive with predominant DCIS	69.6826	55 years or greater/no menses in last 12 months	Yes	No		Yes	Taxotere	Yes	Tamoxifen		No		No	Yes	UPPER LOBE, LUNG	N1	M0
976	3	0.487399	85.5572	1	0.302703	44.1103	Not Done/Unknown	Positive	Positive	T2	1997	Yes		0.49282	35.1877	32	Unknown/Not Done	No	0	9	Non-Hispanic	White	Mastectomy (all types)	Yes	Unknown	Lobular-Invasive, NOS	88.9356	55 years or greater/no menses in last 12 months	No	No		No		No		Elderly, 70+ yrs at diagnosis	No		No	No		N0	M0
977	1	0.168319	28.3367	+/-	0.0623046	8.86382	Not Done/Unknown	Positive	Negative	T2	1997	Yes	41.8912	47.3769	59.8946	24	Unknown/Not Done	No	6	14	Non-Hispanic	White	Lumpectomy/Excisional biopsy	Yes	2	Ductal-Invasive with predominant DCIS	59.2977	55 years or greater/no menses in last 12 months	No	No		No		Yes	Arimidex		Yes	CONNECTIVE, SUBCUTANEOUS AND OTHER SOFT TISSUES OF THORAX	No	Yes	BONE, NOS	N1	M0
978	1	0.196262	33.0925	Neg	0.0303686	3.97669	0 IHC	Positive	Positive	T1	1997	Yes	40.5441	81.7103	86.2114	7	Unknown/Not Done	No			Non-Hispanic	White	Lumpectomy/Excisional biopsy	Unknown	3	Ductal-Invasive with predominant DCIS	88.5468	55 years or greater/no menses in last 12 months	No	No		No		No		Elderly, 70+ yrs at diagnosis	Yes	BREAST, NOS (EXCLUDES SKIN OF BREAST C44.5)	No	Yes	BREAST, NOS (EXCLUDES SKIN OF BREAST C44.5)	NX	MX
980	2	0.290064	53.5932	+/-	0.104964	14.9307	Not Done/Unknown	Positive	Positive	T1	1997	Yes	32.1659	116.668	116.701	20	Unknown/Not Done	No	0	9	Non-Hispanic	Black or African American	Lumpectomy/Excisional biopsy	Yes	2	Ductal-Invasive with predominant DCIS	31.4011	pre-menopausal	Yes	No		Yes	Adriamycin; Cytoxan	No		Premenopausal at diagnosis	Yes	BREAST, NOS (EXCLUDES SKIN OF BREAST C44.5)	No	No		N0	M0
981	2	0.350106	60.2317	3	0.542732	98.1814	Not Done/Unknown	Positive	Positive	T2	1997	Yes		169.466		30	Unknown/Not Done	No	0	19	Non-Hispanic	White	Mastectomy (all types)	Yes	2	Ductal-Invasive, NOS	64.0835	55 years or greater/no menses in last 12 months	No	No		No		No		Unknown	No		No	No		N0	M0
982	2	0.280331	46.7548	Neg	0.0519558	7.10367	Not Done/Unknown	Negative	Negative	T1	1997	Yes		221.015		9	Unknown/Not Done	No	0	16	Non-Hispanic	White	Lumpectomy/Excisional biopsy; Mastectomy (all types)	Yes	2	Ductal-Invasive, NOS	61.2827	55 years or greater/no menses in last 12 months	No	No		No		No			No		No	No		N0	M0
984	1	0.147249	25.9314				Not Done/Unknown	Positive	Positive	T1	1977	Yes		379.048		17	Unknown/Not Done	No	0	9	Non-Hispanic	White	Biopsy (Core or FNA); Mastectomy (all types)	Yes	1	Ductal-Invasive with predominant DCIS	27.2203	Unknown	No	No		No		No		Small, T1 tumor	No		No	No		N0	M0
985	2	0.225069	37.8044	1	0.136814	22.44	Not Done/Unknown	Positive	Negative	T1	1997	Yes		17.8731	21.3229	5	Unknown/Not Done	No			Non-Hispanic	White	Lumpectomy/Excisional biopsy	Unknown	2	Ductal-Invasive with predominant DCIS	64.5901	55 years or greater/no menses in last 12 months	No	No		No		No			No		No	No		NX	MX
986	2	0.292791	46.2198				Not Done/Unknown	Positive	Positive	T1	1997	Yes		213.886		11	Unknown/Not Done	No	0	7	Non-Hispanic	White	Lumpectomy/Excisional biopsy	Yes	1	Ductal-Invasive, NOS	63.9932	55 years or greater/no menses in last 12 months	Yes	No		No		No		Small, T1 tumor	No		No	No		N0	MX
987	+/-	0.223493	39.9118	1	0.0958949	15.6018	Not Done/Unknown	Positive	Positive	T1	1997	Yes		197.393		15	Unknown/Not Done	No	0	13	Non-Hispanic	White	Lumpectomy/Excisional biopsy	Yes	1	Ductal-Invasive, NOS	51.3605	Unknown	No	No		No		Yes	Tamoxifen		No		No	No		N0	M0
988	1	0.20179	32.5094	Neg	0.0862165	12.4874	Not Done/Unknown	Positive	Negative	T1	1997	Yes	18.4321	25.0355	25.134	17	Unknown/Not Done	No	0	24	Non-Hispanic	White	Lumpectomy/Excisional biopsy	Yes	2	Ductal-Invasive with predominant DCIS	72.4506	55 years or greater/no menses in last 12 months	Yes	No		No		Yes			No		No	Yes	BONE, NOS	N0	MX
990	3	0.352856	65.293	3	0.679299	136.715	Not Done/Unknown	Positive	Positive	T1	1997	Yes		219.34		10	Unknown/Not Done	No	0	8	Non-Hispanic	White	Lumpectomy/Excisional biopsy	Yes	2	Ductal-Invasive with predominant DCIS	54.7719	Unknown	Yes	No		No		Yes	Tamoxifen		No		No	No		N0	M0
991	1	0.301667	51.0758	1	0.235447	37.803	Not Done/Unknown	Positive	Positive	T1	1997	Yes		165.03		8	Unknown/Not Done	No	0	6	Non-Hispanic	White	Lumpectomy/Excisional biopsy	Yes	2	Ductal-Invasive with predominant DCIS	54.1449	< 55 years/ no menses in last 12 months confirmed by estradial level	Yes	No		No		Yes	Tamoxifen		No		No	No		N0	M0
992	3	0.492719	99.3407	Neg	0.0342663	4.94648	Not Done/Unknown	Positive	Negative	T2	1997	Yes		6.20959	13.0106	31	Unknown/Not Done	Yes	2	4	Non-Hispanic	White	Mastectomy (all types)	Yes	1	Ductal-Invasive, NOS	83.5747	55 years or greater/no menses in last 12 months	Yes	No		No		Yes	Tamoxifen		No		No	No		N1	M0
996	1	0.238264	38.7983	Neg	0.0393372	5.84231	Not Done/Unknown	Positive	Positive	T1	1997	Yes		7.65521	101.686	23	Unknown/Not Done	No	0	4	Non-Hispanic	White	Mastectomy (all types)	Yes	1	Lobular-Invasive with predominant LCIS	50.1941	Unknown	No	No		No		No		Unknown	No		No	No		N0	MX
997	1	0.201406	33.0412	1	0.233404	41.5586	Not Done/Unknown	Positive	Negative	T2	1997	Yes		31.5408	34.0377	35	Unknown/Not Done	No	7	7	Non-Hispanic	White	Lumpectomy/Excisional biopsy	Yes	2	Ductal-Intraductal (DCIS)	65.8084	55 years or greater/no menses in last 12 months	Yes	No		No		Yes	Tamoxifen		No		No	No		N1	M0
998	2	0.254237	40.9361	Neg	0.0665404	9.90923	Not Done/Unknown	Positive	Negative	T1	1997	Yes		41.463	48.0997	8	Unknown/Not Done	No			Non-Hispanic	Black or African American	Lumpectomy/Excisional biopsy	Unknown	1	Ductal-Invasive, NOS	79.8922	55 years or greater/no menses in last 12 months	Yes	No		No		Yes	Tamoxifen		No		No	No		N0	M0
1000	2	0.219537	42.3893	Neg	0.0284129	4.19555	Not Done/Unknown	Negative	Positive	T2	1997	Yes		218.814		30	Unknown/Not Done	No	0	9	Non-Hispanic	White	Mastectomy (all types)	Yes	2	Ductal-Invasive with predominant DCIS	67.3088	55 years or greater/no menses in last 12 months	No	No		Yes	5-FU; Cytoxan; Methotrexate	Yes	Tamoxifen		No		No	No		N0	M0
1001	+/-	0.082918	14.0079	Neg	0.0964334	16.1342	Not Done/Unknown	Positive	Positive	T2	1997	Yes		214.247		40	Unknown/Not Done	Yes	0	11	Non-Hispanic	White	Mastectomy (all types)	Yes	1	Ductal-Invasive with predominant DCIS	41.2439	pre-menopausal	No	No		Yes	Adriamycin; Cytoxan	Yes	Tamoxifen		No		No	No		N0	MX
1003	2	0.243258	39.6154	+/-	0.175659	27.9878	Not Done/Unknown	Positive	Positive	T1	1997	Yes		144.332	144.496	9	Unknown/Not Done	No			Non-Hispanic	White	Lumpectomy/Excisional biopsy	Unknown	1		50.7855	< 55 years/ no menses in last 12 months confirmed by estradial level	Yes	No		No		Yes	Tamoxifen		No		No	No		N0	M0
1005	3	0.851105	187.753	+/-	0.070805	11.3606	Not Done/Unknown	Positive	Negative	T1	1997	Yes		157.31		10	Unknown/Not Done	No	0	5	Non-Hispanic	Black or African American	Lumpectomy/Excisional biopsy	Yes	1	Ductal-Invasive with predominant DCIS	57.8137	55 years or greater/no menses in last 12 months	Yes	No		No		Yes	Arimidex		No		No	No		N0	M0
1006	1	0.124076	22.5979	Neg	0.0822002	12.7693	Not Done/Unknown	Positive	Positive	T2	1997	Yes		32.2636		29	Unknown/Not Done	No			Non-Hispanic	White	Lumpectomy/Excisional biopsy	Unknown	1	Ductal-Invasive with predominant DCIS	94.7509	55 years or greater/no menses in last 12 months	No	No		No		Yes	Tamoxifen		No		No	No		NX	MX
1007	2	0.254675	47.7784	+/-	0.143661	23.6202	Not Done/Unknown	Negative	Negative	T2	1997	Yes		0	78.3591	36	Unknown/Not Done	Yes	5	7	Non-Hispanic	White	Bilateral Mastectomy	Yes	2	Ductal-Invasive, NOS; Lobular-Invasive with predominant LCIS	74.3014	55 years or greater/no menses in last 12 months	Yes	No		Yes	5-FU; Cytoxan; Methotrexate	No			No		No	No		N1	MX
1009	1	0.220547	35.1603	Neg	0.0774348	11.8518	Not Done/Unknown	Positive	Positive	T1	1997	Yes		187.043		20	Unknown/Not Done	No	0	8	Non-Hispanic	White	Lumpectomy/Excisional biopsy	Yes	2	Ductal-Invasive with predominant DCIS	39.2014	pre-menopausal	Yes	No		Yes	5-FU; Cytoxan; Methotrexate	No		Unknown	No		No	No		N0	M0
1010	2	0.265332	45.5647				1+ IHC	Negative	Negative	T1	1997	Yes	16.3622	60.8803	60.9788	4	Unknown/Not Done	Yes	0	9	Non-Hispanic	White	Bilateral Mastectomy	Yes	2	Ductal-Invasive with predominant DCIS	39.7599	pre-menopausal	No	No		No		No			Yes	BREAST, NOS (EXCLUDES SKIN OF BREAST C44.5)	No	Yes	BILIARY TRACT, NOS; LYMPH NODE, NOS	N0	M0
1011	3	0.72388	147.574	3	0.641726	123.453	Not Done/Unknown	Negative	Negative	T1	1997	Yes		218.354		17	Unknown/Not Done	No	0	13	Non-Hispanic	Black or African American	Lumpectomy/Excisional biopsy	Yes	1	Ductal-Medullary	36.4744	pre-menopausal	Yes	No		Yes	Adriamycin; Cytoxan	No			No		No	No		N0	M0
1012	2	0.259863	44.6497	Neg	0.0336715	5.24296	Not Done/Unknown	Positive	Positive	T1	1997	Yes		1.34705	13.2406	15	Unknown/Not Done	Yes	3	15	Non-Hispanic	White	Lumpectomy/Excisional biopsy	Yes	2	Ductal-Invasive with predominant DCIS	67.2157	55 years or greater/no menses in last 12 months	Yes	No		Yes		Yes			No		No	No		N1	M0
1013	1	0.219439	33.1678	Neg	0.223872	33.6688	Not Done/Unknown	Positive	Positive	T2	1997	Yes		65.0528	65.2828	22	Unknown/Not Done	No	0	7	Non-Hispanic	White	Mastectomy (all types)	Yes	2	Lobular-Invasive, NOS	50.7006	Unknown	No	No		No		Yes	Tamoxifen		No		No	No		N0	MX
1014	+/-	0.104819	15.554				Not Done/Unknown	Positive	Positive	T1	1997	Yes		205.541		15	Unknown/Not Done	No			Non-Hispanic	White	Lumpectomy/Excisional biopsy	No	Unknown	Ductal-Intraductal (DCIS)	59.2292	55 years or greater/no menses in last 12 months	Yes	No		No		No		Patient Refusal	No		No	No		NX	MX
1015	2	0.288602	51.0165	3	0.721235	169.746	Not Done/Unknown	Positive	Positive	T2	1997	Yes	4.46839	28.551	29.9637	25	Unknown/Not Done	No	1	9	Non-Hispanic	White	Mastectomy (all types)	Yes	3	Ductal-Invasive with predominant DCIS	71.8455	55 years or greater/no menses in last 12 months	No	No		No		No		Unknown	No		Yes	Yes	BONE, NOS; BREAST, NOS (EXCLUDES SKIN OF BREAST C44.5); UPPER LOBE, LUNG	N1	MX
1016	2	0.272385	51.7045	Neg	0.0683322	10.803	Not Done/Unknown	Positive	Positive	T1	1997	Yes		94.1952		12	Unknown/Not Done	No	0	9	Non-Hispanic	White	Lumpectomy/Excisional biopsy; Mastectomy (all types)	Yes	1	Ductal-Invasive with predominant DCIS; Lobular-In situ (LCIS)	52.8526	Unknown	No	No		No		No		Unknown	No		No	No		N0	MX
1021	1	0.16691	29.573	+/-	0.228973	35.7049	Not Done/Unknown	Positive	Positive	T1	1997	Yes		172.094		9	Unknown/Not Done	No	0	11	Non-Hispanic	White	Lumpectomy/Excisional biopsy	Yes	2	Ductal-Invasive with predominant DCIS; Ductal-Scirrhous	64.831	has undergone surgical removal of both ovaries	Yes	No		No		Yes	Tamoxifen		No		No	No		N0	MX
1025	+/-	0.07625	13.25	Neg	0.111324	20.0252	Not Done/Unknown	Negative	Positive	T2	1998	Yes	51.6494	55.1306	55.1635	10	Unknown/Not Done	No	0	6	Non-Hispanic	Black or African American	Lumpectomy/Excisional biopsy	Yes	2	Ductal-Invasive with predominant DCIS	47.9326	Unknown	Yes	No		No		No		Unknown	Yes	LYMPH NODE, NOS	No	Yes	LYMPH NODE, NOS	N0	MX
1026	Neg	0.0311	4.87661	+/-	0.128584	21.9517	Not Done/Unknown	Positive	Positive	T3	1998	Yes	5.61835	43.5328	44.1242	70	Unknown/Not Done	Yes	0	9	Non-Hispanic	White	Bilateral Mastectomy; Mastectomy (all types)	Yes	2	Ductal-Invasive with predominant DCIS	38.4102	peri-menopausal	Yes	No		Yes	Taxotere	No		Premenopausal at diagnosis	Yes	BREAST, NOS (EXCLUDES SKIN OF BREAST C44.5)	Yes	Yes	BONE, NOS	N0	MX
1027	Neg	0.0273	4.51753	Neg	0.0454053	7.39217	Not Done/Unknown	Positive	Positive	T1	1998	Yes	23.4262	23.3599	23.8856	12	Unknown/Not Done	No			Non-Hispanic	Black or African American	Lumpectomy/Excisional biopsy	No	1	Ductal-Invasive with predominant DCIS	85.6391	55 years or greater/no menses in last 12 months	No	No		No		No		Elderly, 70+ yrs at diagnosis	Yes	BREAST, NOS (EXCLUDES SKIN OF BREAST C44.5)	No	No		NX	MX
1028	+/-	0.08475	15.9533	Neg	0.0392211	6.58629	Not Done/Unknown	Negative	Positive	T1	1998	Yes		29.5695	35.1548	18	Unknown/Not Done	No			Non-Hispanic	White	Lumpectomy/Excisional biopsy	No	1	Ductal-Invasive, NOS	84.4262	55 years or greater/no menses in last 12 months	No	No		No		Yes	Tamoxifen		No		No	No		NX	MX
1030	+/-	0.07785	14.2362	Neg	0.0128812	1.78428	Not Done/Unknown	Positive	Positive	T2	1998	Yes		34.2677	53.8493	1.5	Unknown/Not Done	No	0	17	Non-Hispanic	White	Biopsy (Core or FNA)	Yes	2	Ductal-Invasive with predominant DCIS	79.821	55 years or greater/no menses in last 12 months	No	No		No		No		Elderly, 70+ yrs at diagnosis	No		No	No		N0	MX
1032	2	0.311217	60.3817	Neg	0.198796	32.4132	Not Done/Unknown	Negative	Negative	T2	1998	Yes		71.6567		25	Unknown/Not Done	No	0	7	Non-Hispanic	White	Lumpectomy/Excisional biopsy	Yes	3	Ductal-Invasive, NOS	49.8601	pre-menopausal	Yes	Yes	Adriamycin; Cytoxan	No		Yes			No		No	No		N0	MX
1034	+/-	0.0664	10.1909	Neg	0.0579377	8.92688	Not Done/Unknown	Positive	Positive	T1	1998	Yes		186.222		10	Unknown/Not Done	No	0	1	Non-Hispanic	White	Lumpectomy/Excisional biopsy	Yes	1	Ductal-Invasive with predominant DCIS	72.3767	55 years or greater/no menses in last 12 months	Yes	No		No		Yes	Arimidex; Tamoxifen		No		No	No		N0	MX
1035	1	0.161508	32.474	Neg	0.172949	29.2424	Not Done/Unknown	Positive	Negative	T2	1998	Yes	66.6973	123.929	126.886	25	Unknown/Not Done	Yes	1	7	Non-Hispanic	White	Mastectomy (all types)	Yes	2	Ductal-Invasive with predominant DCIS; Ductal-Scirrhous	75.6403	55 years or greater/no menses in last 12 months	No	No		No		Yes	Femara; Tamoxifen		Yes	BREAST, NOS (EXCLUDES SKIN OF BREAST C44.5)	No	No		N1	MX
1036	2	0.22816	43.7976	3	0.380523	70.9386	Not Done/Unknown	Negative	Negative	T2	1998	Yes		190.953		30	Unknown/Not Done	Yes	1	6	Non-Hispanic	Black or African American	Lumpectomy/Excisional biopsy	Yes	3	Ductal-Invasive with predominant DCIS	57.863	55 years or greater/no menses in last 12 months	Yes	No		Yes	Adriamycin; Cytoxan	No			No		No	No		N2	MX
1037	Neg	0.01915	2.88528	Neg	0.0207764	2.77471	Not Done/Unknown	Negative	Negative	T1	1998	Yes		125.112		10	Unknown/Not Done	No	0	10	Non-Hispanic	White	Biopsy (Core or FNA)	Yes	1	Ductal-Invasive with predominant DCIS	54.7473	< 55 years/ no menses in last 12 months confirmed by estradial level	Yes	No		No		No			No		No	No		N0	M0
1039	+/-	0.075	12.7702	Neg	0.103014	16.5104	Not Done/Unknown	Positive	Positive	T1	1998	Yes		197.557		15	Unknown/Not Done	No	0	7	Non-Hispanic	White	Lumpectomy/Excisional biopsy	Yes	2	Ductal-Invasive, NOS	67.7222	55 years or greater/no menses in last 12 months	Yes	No		No		Yes			No		No	No		N0	M0
1044	Neg	0.0395	7.06052	+/-	0.0736674	11.4731	Not Done/Unknown	Positive	Positive	T1	1998	Yes		25.9226	105.727	9	Unknown/Not Done	No			Non-Hispanic	Black or African American	Lumpectomy/Excisional biopsy	No	1	Ductal-Invasive with predominant DCIS	76.6067	has undergone surgical removal of both ovaries	Yes	No		No		No		Small, T1 tumor	No		No	No		NX	MX
1045	1	0.151616	27.7796	+/-	0.259569	40.3099	Positive-FISH	Negative	Positive	T1	1998	Yes		116.372		12	Unknown/Not Done	No	0	5	Non-Hispanic	White	Lumpectomy/Excisional biopsy	Yes	2	Ductal-Invasive, NOS	45.5588	pre-menopausal	Yes	No		Yes	5-FU; Cytoxan; Methotrexate	No			No		No	No		N0	M0
1046	1	0.176374	31.6923	1	0.204533	31.716	Not Done/Unknown	Negative	Negative	T1c	1998	Yes		10.7436	102.639	20	Unknown/Not Done	No	0	7	Non-Hispanic	White	Lumpectomy/Excisional biopsy	Yes	3	Ductal-Invasive, NOS	76.6067	55 years or greater/no menses in last 12 months	Yes	No		No		No			No		No	No		N0	MX
1047	3	0.517351	108.358	3	0.389432	68.7412	Not Done/Unknown	Positive	Negative	T1	1998	Yes		125.506		10	Unknown/Not Done	No	0	7	Non-Hispanic	Black or African American	Lumpectomy/Excisional biopsy	Yes	2	Ductal-Invasive, NOS	41.775	pre-menopausal	Yes	No		No		No			No		No	No		N0	MX
1049	Neg	0.0818	14.0248	Neg	0.041496	5.8094	Not Done/Unknown	Positive	Negative	T1	1998	Yes		198.543		12	Unknown/Not Done	No	0	7	Non-Hispanic	Black or African American	Lumpectomy/Excisional biopsy	Yes	2	Ductal-Invasive, NOS	53.8328	has undergone surgical removal of both ovaries	Yes	No		Yes	Adriamycin; Cytoxan	Yes	Tamoxifen		No		No	No		N0	M0
1052	+/-	0.0524	9.5389	Neg	0.0931255	13.7078	Negative-FISH	Positive	Positive	T1	1998	Yes		174.69		6	Unknown/Not Done	No	0	4	Non-Hispanic	White	Lumpectomy/Excisional biopsy	Yes	1	Ductal-Invasive with predominant DCIS; Lobular-Invasive with predominant LCIS	47.4644	Unknown	Yes	No		Yes	Adriamycin; Cytoxan	Yes	Tamoxifen		No		No	No		N0	M0
1053	+/-	0.0656	11.7368	+/-	0.128423	20.0086	Not Done/Unknown	Positive	Positive	T1	1998	Yes	60.6847	99.5834	106.516	15	Unknown/Not Done	No	0	22	Non-Hispanic	Black or African American	Lumpectomy/Excisional biopsy	Yes	2	Ductal-Invasive, NOS	38.9577	pre-menopausal	Yes	No		Yes	Adriamycin; Cytoxan	No			Yes	BREAST, NOS (EXCLUDES SKIN OF BREAST C44.5)	No	Yes	BONE MARROW; LIVER; PLEURA, NOS; RIB, STERNUM, CLAVICLE AND ASSOCIATED JOINTS	N0	MX
1056	+/-	0.0801	14.5367	Neg	0.0532668	8.25664	Not Done/Unknown	Positive	Positive	T1	1998	Yes		88.2484	90.4826	9	Unknown/Not Done	No			Non-Hispanic	Black or African American	Lumpectomy/Excisional biopsy	No	1	Ductal-Invasive with predominant DCIS	75.0763	55 years or greater/no menses in last 12 months	Yes	No		No		No			No		No	Yes	PANCREAS, NOS	N0	M0
1064	1	0.259794	46.1019	Neg	0.0503391	7.66824	Negative-FISH	Positive	Negative	T2c	1998	Yes		1.0185	3.08837	25	Unknown/Not Done	Yes	0	1	Non-Hispanic	White	Mastectomy (all types)	Yes	3	Lobular-Invasive, NOS	85.6966	55 years or greater/no menses in last 12 months	No	No		No		No		Elderly, 70+ yrs at diagnosis	No		No	No		N0	MX
1067	1	0.182995	34.2682	+/-	0.0511564	9.17552	Negative-FISH	Positive	Positive	T2	1998	Yes		33.3478	43.1714	25	Unknown/Not Done	Yes	4	7	Non-Hispanic	White	Mastectomy (all types)	Yes	2	Ductal-Invasive, NOS	71.402	55 years or greater/no menses in last 12 months	No	No		No		Yes		Unknown	No		No	No		N1	MX
1080	Neg	0.030224	4.48633				Negative-FISH	Positive	Positive	T2	1998	Yes	90.6821	202.945		32	Negative	No	0	12	Non-Hispanic	White	Lumpectomy/Excisional biopsy	Yes	2	Ductal-Invasive, NOS	35.2616	pre-menopausal	Yes	No		Yes	5-FU; Cytoxan; Methotrexate	Yes			No		No	Yes	BONE, NOS; LUNG, NOS	N0	M0
1089	3	0.626982	135.576	Neg	0.0256623	3.50933	Positive-FISH	Positive	Negative	T2	1999	Yes	43.0411	78.9833	84.6344	33	Unknown/Not Done	No	1	6	Non-Hispanic	White	Lumpectomy/Excisional biopsy	Yes	2	Ductal-Invasive, NOS	42.8675	has undergone surgical removal of both ovaries	Yes	No		Yes	Adriamycin; Cytoxan	Yes	Arimidex		No		No	Yes	BONE, NOS; SPINAL CORD	N1	MX
1094	1	0.160038	26.5837	1	0.146122	27.7551	Positive-FISH	Negative	Negative	T1	1999	Yes		192.662		17		No	2	3	Non-Hispanic	Black or African American	Lumpectomy/Excisional biopsy	Yes	3	Ductal-Invasive, NOS	44.1762	has undergone surgical removal of both ovaries	Yes	No		Yes	Adriamycin; Taxotere	No			No		No	No		N1	M0
1095	3	0.404409	76.4167				Not Done/Unknown	Unknown/Not Done	Unknown/Not Done	T1	1999	Yes		26.9739	27.0068	14	Unknown/Not Done	No			Non-Hispanic	Black or African American	Lumpectomy/Excisional biopsy	No	2	Ductal-Invasive, NOS	81.201	55 years or greater/no menses in last 12 months	No	No		No		No			No		No	Unknown		NX	MX
1096	+/-	0.0793296	12.9378	1	0.17792	31.3879	Negative-FISH	Positive	Positive	T1	1999	Yes	38.9342	52.5351	52.6337	13	Unknown/Not Done	No	0	3	Non-Hispanic	White	Lumpectomy/Excisional biopsy	Yes	2	Ductal-Invasive, NOS	64.5873	55 years or greater/no menses in last 12 months	Yes	No		No		Yes	Tamoxifen		No		No	Yes	LIVER; PELVIC BONES, SACRUM, COCCYX AND ASSOCIATED JOINTS	N0	MX
1105	Neg	0.0838405	10.9097	Neg	0.056013	8.6475	0 IHC	Negative	Positive	T2	1999	Yes	70.3443	189.442		57	Unknown/Not Done	No	0	16	Non-Hispanic	Black or African American	Lumpectomy/Excisional biopsy	Yes	3	Ductal-Invasive with predominant DCIS; Lobular-Invasive, NOS	52.1764	< 55 years/ no menses in last 12 months confirmed by estradial level	Yes	No		Yes	Adriamycin; Cytoxan	No		Unknown	Yes	BREAST, NOS (EXCLUDES SKIN OF BREAST C44.5)	No	No		N0	MX
1107	3	0.456728	81.2217	Neg	0.0136056	1.78757	0 IHC	Positive	Positive	T2	1999	Yes		15.9347		30	Unknown/Not Done	No	0	19	Unknown	Unknown	Biopsy (Core or FNA); Lumpectomy/Excisional biopsy	Yes	1	Ductal-Invasive with predominant DCIS	75.7443	55 years or greater/no menses in last 12 months	Yes	No		No		Yes	Tamoxifen		No		No	No		N0	MX
1108	1	0.224826	35.3877	Neg	0.0426134	5.64212	0 IHC	Positive	Positive	T1	1999	Yes		125.112	148.439	20	Unknown/Not Done	No	0	14	Non-Hispanic	White	Lumpectomy/Excisional biopsy	Yes	1	Ductal-Invasive with predominant DCIS	86.5344	55 years or greater/no menses in last 12 months	No	No		No		No		Elderly, 70+ yrs at diagnosis	No		No	No		N0	MX
1109	2	0.294371	52.4071	Neg	0.011242	1.74554	1+ IHC	Negative	Negative	T2	1999	Yes	34.7286	52.3708	54.2435	50	Unknown/Not Done	Yes	3	8	Non-Hispanic	Black or African American	Lumpectomy/Excisional biopsy	Yes	2	Ductal-Invasive with predominant DCIS	66.2054	55 years or greater/no menses in last 12 months	No	No		Yes	Herceptin; Taxotere	No			Yes	LYMPH NODE, NOS	No	Yes	BONE, NOS	N1	M1
1110	2	0.339728	55.8681	1	0.258821	48.2594	0 IHC	Positive	Negative	T2	1999	Yes		81.6117	103.296	21	Unknown/Not Done	No	0	1	Non-Hispanic	White	Lumpectomy/Excisional biopsy	Yes	2	Ductal-Invasive with predominant DCIS; Lobular-Invasive with predominant LCIS	78.8327	55 years or greater/no menses in last 12 months	Yes	No		No		Yes			No		No	No		N0	MX
1111	2	0.209738	32.5704	Neg	0.0835747	15.3665	0 IHC	Positive	Positive	T2	1999	Yes	119.792	163.848		40	Unknown/Not Done	No	0	3	Non-Hispanic	White	Lumpectomy/Excisional biopsy	Yes	2	Ductal-Invasive with predominant DCIS	74.3069	55 years or greater/no menses in last 12 months	Yes	No		No		Yes	Tamoxifen		Yes	BREAST, NOS (EXCLUDES SKIN OF BREAST C44.5)	Yes	No		N0	MX
1113	1	0.158612	27.6464	Neg	0.0316828	4.56394	0 IHC	Positive	Positive	T1	1999	Yes		191.807		16	Unknown/Not Done	No	0	6	Non-Hispanic	White	Lumpectomy/Excisional biopsy	Yes	1	Ductal-Invasive, NOS; Lobular-Invasive with predominant LCIS	54.8623	peri-menopausal	Yes	No		No		Yes	Tamoxifen		No		No	No		N0	MX
1114	2	0.24249	42.1274	+/-	0.110767	16.6216	0 IHC	Negative	Negative	T2	1999	Yes	11.1381	24.6741	24.7069	35	Unknown/Not Done	No	3	3	Non-Hispanic	White	Mastectomy (all types)	Yes	2	Ductal-Invasive, NOS	48.1626	pre-menopausal	No	No		No		No			Yes	CONNECTIVE, SUBCUTANEOUS AND OTHER SOFT TISSUES OF THORAX	No	Yes	MEDIASTINUM, NOS	N1	MX
1116	2	0.186881	27.8348	Neg	0.00927052	1.31383	0 IHC	Positive	Positive	T1	1999	Yes		192.596		3	Unknown/Not Done	No	0	11	Non-Hispanic	Black or African American	Lumpectomy/Excisional biopsy	Yes	1	Ductal-Invasive, NOS	64.9487	has undergone surgical removal of both ovaries	Yes	No		No		No		Small, T1 tumor	No		No	No		N0	MX
1118	2	0.216854	32.7619	Neg	0.0947535	14.3404	3+ IHC	Positive	Positive	T2	1999	Yes		182.214		21	Unknown/Not Done	No	0	15	Non-Hispanic	White	Lumpectomy/Excisional biopsy	Yes	2	Ductal-Invasive with predominant DCIS	49.5014	peri-menopausal	Yes	No		Yes	Adriamycin; Cytoxan	No		Premenopausal at diagnosis	No		No	No		N0	MX
1119	1	0.170586	23.6274	Neg	0.0511649	7.80131	0 IHC	Positive	Positive	T1	1999	Yes		19.713	19.8773	11	Unknown/Not Done	No			Non-Hispanic	White	Lumpectomy/Excisional biopsy	No	1	Ductal-Invasive with predominant DCIS	78.6547	55 years or greater/no menses in last 12 months	Yes	No		No		Yes			No		No	No		NX	MX
1121	2	0.209544	29.5029	Neg	0.0685294	9.94479	0 IHC	Positive	Positive	T2	1999	Yes		136.841		25	Unknown/Not Done	No	0	6	Non-Hispanic	White	Lumpectomy/Excisional biopsy	Yes	2	Ductal-Invasive with predominant DCIS	44.2255	Unknown	Yes	No		Yes	Adriamycin; Cytoxan	Yes	Tamoxifen		No		No	No		N0	MX
1123	Neg	0.0997	13.8151	Neg	0.0672633	10.199	Negative-FISH	Positive	Positive	T1	1999	Yes		80.3632	107.6	18	Unknown/Not Done	No			Non-Hispanic	White	Lumpectomy/Excisional biopsy	No	Not Applicable	Lobular-Invasive, NOS	74.4137	55 years or greater/no menses in last 12 months	Yes	No		No		No		Patient Refusal	No		No	No		NX	MX
1125	1	0.198877	29.3099	Neg	0.0545086	9.32663	Negative-FISH	Positive	Positive	T1	1999	Yes		66.0713		15	Unknown/Not Done	No	2	5	Non-Hispanic	White	Lumpectomy/Excisional biopsy	Yes	1	Ductal-Invasive, NOS	52.3598	peri-menopausal	Yes	No		Yes	Adriamycin; Cytoxan; Taxol	Yes	Tamoxifen		No		No	No		N1	MX
1129	2	0.232629	37.967	Neg	0.0345446	5.084	Negative-FISH	Positive	Positive	T1	1999	Yes		9.59365	140.981	12	Unknown/Not Done	No	2	4	Non-Hispanic	White	Lumpectomy/Excisional biopsy	Yes	1	Ductal-Invasive with predominant DCIS	79.6842	55 years or greater/no menses in last 12 months	Yes	No		No		Yes	Tamoxifen		No		No	No		N1	MX
1130	1	0.176439	26.151	Neg	0.00325402	0.377705	Negative-FISH	Positive	Positive	T2	1999	Yes	35.9114	91.6325	91.6982	27	Unknown/Not Done	No	0	14	Non-Hispanic	Black or African American	Mastectomy (all types)	Yes	2	Ductal-Invasive with predominant DCIS	51.5631	peri-menopausal	Yes	No		Yes	Taxotere	Yes	Femara		Yes	AXILLARY TAIL OF BREAST	No	Yes	LIVER; OVERLAPPING LESION OF RETROPERITONEUM AND PERITONEUM	N0	MX
1131	2	0.355974	57.9337	Neg	0.300872	57.325	Negative-FISH	Negative	Negative	T2	1999	Yes		197.36		30	Unknown/Not Done	No	0	14	Non-Hispanic	White	Lumpectomy/Excisional biopsy	Yes	2	Ductal-Invasive with predominant DCIS	67.8071	55 years or greater/no menses in last 12 months	Yes	No		No		No		Unknown	No		No	No		N0	MX
1134	3	0.353711	54.5496	Neg	0.00279465	0.316316	Negative-FISH	Positive	Positive	T2	1999	Yes	50.7951	80.8561	84.5358	32	Unknown/Not Done	No	0	7	Non-Hispanic	White	Lumpectomy/Excisional biopsy	Yes	2	Ductal-Scirrhous	54.3557	Unknown	Yes	No		Yes	Adriamycin; Cytoxan	Yes	Tamoxifen		No		No	Yes	LIVER; LONG BONES OF LOWER LIMB AND ASSOCIATED JOINTS	N0	MX
1147	2	0.220064	39.4658	Neg	0.0104629	1.46335	Negative-FISH	Positive	Positive	T2	2004	Yes		126.557		20	Unknown/Not Done	No	0	3	Unknown	White	Lumpectomy/Excisional biopsy	Yes	2	Ductal-Invasive, NOS	63.6646	55 years or greater/no menses in last 12 months	Yes	No		No		Yes	Tamoxifen		No		No	No		N0	MX
1150	3	0.383092	75.8461	Neg	0.0022282	0.250954	Not Done/Unknown	Positive	Positive	T2	1992	Yes		240.86	241.747	16	Unknown/Not Done	No	0	24	Unknown	White	Biopsy (Core or FNA); Mastectomy (all types)	Yes	2	Ductal-Invasive with predominant DCIS	76.9189	55 years or greater/no menses in last 12 months	No	No		No		Yes	Tamoxifen		No		No	No		N0	M0
1162	1	0.111333	27.497	Neg	0.0345548	5.05084	0 IHC	Positive	Positive	T1	2003	Yes		164.669		9	Unknown/Not Done	No	0	2	Unknown	White	Biopsy (Core or FNA); Mastectomy (all types)	Yes	1	Ductal-Invasive, NOS	68.1959	Unknown	Unknown	Unknown		Unknown		Unknown			No		No	No		N0	MX
1165	2	0.247515	58.3423	Neg	0.00755185	0.88181	0 IHC	Positive	Positive	T2	2003	Yes	15.8694	22.1114	22.4728	32	Unknown/Not Done	No			Unknown	Black or African American	Lumpectomy/Excisional biopsy	No	2	Lobular-Invasive, NOS	85.776	55 years or greater/no menses in last 12 months	Unknown	Unknown		Unknown		Yes	Tamoxifen		No		No	Yes	BONE, NOS	NX	MX
1178	1	0.210991	36.4574	Neg	0.0451648	6.65346	Negative-FISH	Positive	Positive	T1c	2004	Yes	38.8027	121.399		11	Unknown/Not Done	No	0	2	Unknown	Black or African American	Lumpectomy/Excisional biopsy	Yes	2	Ductal-Invasive with predominant DCIS	71.6046	55 years or greater/no menses in last 12 months	Yes	No		No		Yes	Tamoxifen		Yes	BREAST, NOS (EXCLUDES SKIN OF BREAST C44.5)	No	No		N0	M0
1179	+/-	0.158844	27.5935	Neg	0.0095436	1.20926	Negative-FISH	Positive	Positive	T1	2004	Yes		130.598		18	Unknown/Not Done	No	0	7	Unknown	Black or African American	Mastectomy (all types)	Yes	3	Ductal-Invasive with predominant DCIS	30.2402	pre-menopausal	No	No		Yes	Adriamycin; Cytoxan	Yes	Tamoxifen		No		No	No		N0	M0
1182	1	0.0939664	21.1995	1	0.127737	23.4897	0 IHC	Positive	Positive	T1c	2003	Yes		142.131		20	Unknown/Not Done	No	0	1	Non-Hispanic	White	Biopsy (Core or FNA); Lumpectomy/Excisional biopsy	Yes	1	Ductal-Invasive, NOS	63.5442	Unknown	Yes	No		No		Yes	Tamoxifen		No		No	No		N0	M0
1184	3	0.381564	75.0925	1	0.0270768	3.86808	Negative-FISH	Positive	Negative	T1c	2004	Yes	17.9721	37.6189	37.6189	11	Unknown/Not Done	No			Unknown	White	Lumpectomy/Excisional biopsy	Unknown	1	Ductal-Invasive with predominant DCIS	86.2716	55 years or greater/no menses in last 12 months	No	No		No		Yes	Tamoxifen		Yes	BREAST, NOS (EXCLUDES SKIN OF BREAST C44.5)	No	No		NX	MX
1189	+/-	0.1353	23.6646	+/-	0.0538606	10.0128	Positive-FISH	Positive	Positive	T1c	2004	Yes	28.5189	128.561		15	Unknown/Not Done	No	0	2	Unknown	Black or African American	Lumpectomy/Excisional biopsy	Yes	2	Ductal-Invasive with predominant DCIS	41.5204	pre-menopausal	Yes	No		No		No		Unknown	Yes	BREAST, NOS (EXCLUDES SKIN OF BREAST C44.5)	Yes	No		N0	MX
1195	Neg	0.0374151	8.3984	Neg	0.00724202	0.847307	0 IHC	Positive	Positive	T2	2003	Yes		53.3893		22		No			Unknown	Black or African American	Biopsy (Core or FNA); Lumpectomy/Excisional biopsy	Unknown	2	Ductal-Invasive, NOS	56.5433	Unknown	Unknown	Unknown		Unknown		Unknown			Unknown		Unknown	Unknown		N0	MX
1201	3	0.342369	83.4926	Neg	1.0853	0.428946	0 IHC	Positive	Positive	T3	2003	Yes		131.814	162.534	94	Unknown/Not Done	No	12	12	Unknown	White	Lumpectomy/Excisional biopsy; Mastectomy (all types)	Yes	2	Lobular-Invasive with predominant LCIS	80.9792	55 years or greater/no menses in last 12 months	Yes	No		No		Yes	Arimidex		No		No	No		N2	M0
1215	1	0.131719	32.532	Neg	0.0163879	2.60099	0 IHC	Positive	Positive	T1	2003	Yes		116.931	116.964	18	Unknown/Not Done	No	0	3	Unknown	White	Biopsy (Core or FNA); Lumpectomy/Excisional biopsy	Yes	1	Ductal-Invasive with predominant DCIS	77.4692	Unknown	Yes	Unknown		Unknown		Yes	Tamoxifen		No		No	No		N0	M0
1220	Neg	0.0343604	7.23612				0 IHC	Positive	Positive	T1	2003	Yes		171.076		9	Unknown/Not Done	No	0	3	Non-Hispanic	White	Biopsy (Core or FNA); Lumpectomy/Excisional biopsy	Yes	2	Lobular-Invasive with predominant LCIS	68.5244	Unknown	Unknown	Unknown		Unknown		Unknown			Unknown		Unknown	Unknown		N0	MX
1222	2	0.24798	42.2687	Neg	0.00947257	1.1936	Negative-FISH	Positive	Positive	T2	2004	Yes		113.415		26	Unknown/Not Done	No	10	39	Non-Hispanic	White	Lumpectomy/Excisional biopsy	Yes	3	Ductal-Invasive, NOS	47.3686	< 55 years/ no menses in last 12 months confirmed by estradial level	Yes	No		Yes	Adriamycin; Cytoxan; Taxol	Yes	Tamoxifen		No		No	No		N3	M0
1224	2	0.215375	35.9391	Neg	0.00521626	0.600898	Negative-FISH	Positive	Positive	T1b	2004	Yes		120.446		8	Unknown/Not Done	No	0	2	Non-Hispanic	White	Lumpectomy/Excisional biopsy	Yes	2	Ductal-Invasive with predominant DCIS	65.1787	55 years or greater/no menses in last 12 months	Yes	No		No		Yes	Tamoxifen		No		No	No		N0	M0
1229	+/-	0.20807	38.1777	Neg	0.00776313	1.00453	Negative-FISH	Positive	Positive	T1	2004	Yes		128.102		20	Unknown/Not Done	No	0	6	Unknown	White	Lumpectomy/Excisional biopsy	Yes	2	Lobular-Invasive with predominant LCIS	60.9404	55 years or greater/no menses in last 12 months	Yes	No		No		Yes	Tamoxifen		No		No	No		N0	M0
1238	1	0.198641	34.1762	1	0.125967	19.6197	Negative-FISH	Positive	Positive	T1a	2004	Yes		117.029		10	Unknown/Not Done	No	0	1	Unknown	White	Lumpectomy/Excisional biopsy	Yes	2	Ductal-Invasive with predominant DCIS	43.2015	pre-menopausal	Yes	No		No		No		Small, T1 tumor	No		No	No		N0	M0
1241	+/-	0.0251174	5.3891	Neg	0.0121789	1.86	Negative-FISH	Positive	Positive	T2	2003	Yes		164.012		23	Unknown/Not Done	No	0	3	Unknown	White	Lumpectomy/Excisional biopsy	Yes	2	Ductal-Invasive, NOS	53.3646	Unknown	Yes	No		No		Yes	Tamoxifen		No		No	No		N0	MX
1246	+/-	0.0488806	10.8388	Neg	0.009399	1.36118	Positive-FISH	Negative	Negative	T2	2003	Yes	22.1448	22.21	25.5283	22	Unknown/Not Done	Yes	3	8	Non-Hispanic	White	Mastectomy (all types)	Yes	2	Ductal-Invasive with predominant DCIS	87.0163	55 years or greater/no menses in last 12 months	No	No		No		No			No		No	Yes	BONE, NOS; PLEURA, NOS	N1	MX
1262	1	0.155175	26.1621	Neg	0.011108	1.3518	Not Done/Unknown	Positive	Positive	T1	1994	Yes		207.216	217.993	8	Unknown/Not Done	No	0	24	Non-Hispanic	White	Biopsy (Core or FNA)	Yes	1	Ductal-Invasive, NOS	68.0234	55 years or greater/no menses in last 12 months	No	No		No		No		Unknown	No		No	No		N0	M0
1270	Neg	0.178321	37.9017	Neg	0.0113993	1.491	Not Done/Unknown	Positive	Negative	T2	1994	Yes	21.6191	21.6186	29.2081	29	Unknown/Not Done	No	0	48	Unknown	White	Mastectomy (all types)	Yes	3	Ductal-Invasive, NOS	66.8872	55 years or greater/no menses in last 12 months	No	No		Yes	5-FU; Cytoxan; Methotrexate	Yes	Tamoxifen		No		No	Yes	ABDOMEN, NOS; BONE, NOS	N0
1272	+/-	0.0457	7.52184	+/-	0.023519	3.33982	Not Done/Unknown	Negative	Negative	T1	1994	Yes		188.39		10	Unknown/Not Done	No	0	25	Unknown	White	Lumpectomy/Excisional biopsy	Yes	3	Ductal-Invasive, NOS	54.3941	< 55 years/ no menses in last 12 months confirmed by estradial level	Yes	No		Yes	5-FU; Cytoxan; Methotrexate	No			No		No	No		N0	M0
1284	1	0.151456	28.9399	Neg	0.00880501	1.1955	Not Done/Unknown	Positive	Positive	T1	1994	Yes		245.098		6	Unknown/Not Done	No	0	18	Non-Hispanic	White	Biopsy (Core or FNA)	Yes	1	Ductal-Invasive, NOS	57.0909	55 years or greater/no menses in last 12 months	Yes	No		No		Unknown		Unknown	No		No	No		N0	M0
1286	1	0.114853	17.6886	2	0.403875	76.3044	Not Done/Unknown	Negative	Negative	T1	1995	Yes		234.354		25	Unknown/Not Done	No	0	32	Non-Hispanic	Black or African American	Biopsy (Core or FNA); Lumpectomy/Excisional biopsy	Yes	3	Ductal-Invasive, NOS	55.2921	pre-menopausal	Yes	No		Yes	Adriamycin; Cytoxan	No			No		No	No		N0	M0
1293	3	0.46212	90.6432	2	0.384502	66.9727	Not Done/Unknown	Negative	Negative	T2	1994	Yes		9.79078	9.79078	28	Unknown/Not Done	No	0	22	Non-Hispanic	White	Mastectomy (all types)	Yes	3	Ductal-Invasive, NOS	34.1308	pre-menopausal	No	No		No		No			No		No	No		N0	M0
1333	3	0.339355	69.8323		0.0813938	14.3629	Not Done/Unknown	Positive	Positive	unknown	1995	Yes	191.188	191.183			Unknown/Not Done	No	0	19	Unknown	White	Biopsy (Core or FNA); Lumpectomy/Excisional biopsy	Yes	Unknown	Lobular-Invasive with predominant LCIS	69.6716	55 years or greater/no menses in last 12 months	Yes	Unknown		Unknown		Unknown			Yes	CONNECTIVE, SUBCUTANEOUS AND OTHER SOFT TISSUES OF THORAX	No	No		N0	M0
1348	2	0.248003	43.5828	1	0.221968	36.7834	Not Done/Unknown	Positive	Positive	T3	1995	Yes	8.93679	8.93655	9.56079	47	Unknown/Not Done	No	1	30	Unknown	White	Lumpectomy/Excisional biopsy	Yes	3	Ductal-Invasive with predominant DCIS	64.0863	Unknown	Yes	Yes	Tamoxifen	No		Yes	Tamoxifen		No			Yes	LIVER	N1	M0
1350	3	0.292164	49.0732	Neg	0.0174306	2.28814	Not Done/Unknown	Positive	Negative	T1	1995	Yes	0	4.63255	71.4595	7	Unknown/Not Done	No	0	11	Unknown	White	Biopsy (Core or FNA); Lumpectomy/Excisional biopsy	Yes	2	Ductal-Invasive, NOS	80.3111	55 years or greater/no menses in last 12 months	No	No		No		Yes	Tamoxifen		Yes	BREAST, NOS (EXCLUDES SKIN OF BREAST C44.5)	Unknown	No		NX	MX
1364	Neg	0.05175	6.53135	Neg	0.00965714	1.13982	3+ IHC	Negative	Negative	T1	1995	Yes	0.295702	33.6435	35.7133	3	Unknown/Not Done	No	21	26	Non-Hispanic	White	Mastectomy (all types)	Yes	2	Ductal-Invasive with predominant DCIS	54.4242	Unknown	No	No		Yes	Adriamycin; Taxol	No			No		No	Yes	BONE, NOS; LIVER; LUNG, NOS	N2	M1
1395	2	0.295434	61.1347	Neg	0.0376239	5.03705	Not Done/Unknown	Positive	Negative	T1	1999	Yes		179.848		10	Unknown/Not Done	No			Unknown	White	Lumpectomy/Excisional biopsy	Unknown	2	Ductal-Invasive with predominant DCIS	80.3823	55 years or greater/no menses in last 12 months	Yes	No		No		No			Yes	AXILLARY TAIL OF BREAST	No	No		NX	MX
1399	2	0.245751	52.4543	Neg	0.00247387	0.292855	Negative-FISH	Positive	Positive	T4	2002	Yes	9.69247	73.4966	76.2892	56	Unknown/Not Done	Yes	6	10	Non-Hispanic	Black or African American	Mastectomy (all types)	Yes	2	Ductal-Invasive, NOS	70.8763	55 years or greater/no menses in last 12 months	Yes	No		No		Yes	Arimidex; Femara		No		No	Yes	CONNECTIVE, SUBCUTANEOUS AND OTHER SOFT TISSUES OF THORAX	N1	M1
1400	1	0.110688	18.7244	1	0.0469872	7.52281	0 IHC	Positive	Negative	T2	2004	Yes	3.84413	13.2406	13.2406	1.7	Negative	No	2	13	Non-Hispanic	Black or African American	Mastectomy (all types)	Yes	3	Ductal-Invasive, NOS	28.5263	pre-menopausal	Yes	No		No		No			Yes	BREAST, NOS (EXCLUDES SKIN OF BREAST C44.5)	No	Yes	BONE, NOS; LIVER; LUNG, NOS	N1	MX
1402	2	0.273429	42.6565	Neg	0.0737934	9.61515	Positive-FISH	Positive	Positive	T2	2004	Yes		40.1488	40.1488	35	Unknown/Not Done	No	0	5	Non-Hispanic	White	Mastectomy (all types)	Yes	3	Ductal-Invasive with predominant DCIS	29.6434	pre-menopausal	No	No		Yes	Adriamycin; Cytoxan	No		Unknown	No		No	Yes	BONE, NOS; BRAIN, NOS; LIVER; LUNG, NOS	N0	MX
1405	1	0.269771	44.614	Neg	0.00665053	0.84918	Negative-FISH	Positive	Positive	T3	2004	Yes		113.711		53	Unknown/Not Done	No	0	19	Non-Hispanic	White	Mastectomy (all types)	Yes	2	Ductal-Invasive with predominant DCIS	72.2672	55 years or greater/no menses in last 12 months	Yes	No		No		Yes	Arimidex; Aromasin		No		No	No		N0	MX
1445	+/-	0.0503946	10.4197	1	0.135089	18.196	0 IHC	Negative	Negative	T2	2003	Yes		170.616		25	Unknown/Not Done	No	0	2	Non-Hispanic	White	Biopsy (Core or FNA); Mastectomy (all types)	Yes	2	Ductal-Invasive with predominant DCIS	77.4966	Unknown	Yes	Unknown		Unknown		Unknown			Unknown		Unknown	Unknown		N0	MX
1451	3	0.347807	77.4583	Neg	0.0701236	10.4671	0 IHC	Positive	Positive	T2	2003	Yes	12.2881	29.7337	29.7666	27	Unknown/Not Done	No	0	0	Non-Hispanic	Black or African American	Lumpectomy/Excisional biopsy	Yes	3	Ductal-Inflammatory; Ductal-Invasive, NOS	65.8084	55 years or greater/no menses in last 12 months	Yes	No		Yes	Taxotere	Yes	Tamoxifen		Yes	CENTRAL PORTION OF BREAST	No	Yes	BONES OF SKULL AND FACE AND ASSOCIATED JOINTS (EXCLUDES MANDIBLE C41.1; RIB, STERNUM, CLAVICLE AND ASSOCIATED JOINTS	N2	MX
1457	+/-	0.0428049	8.43009	Neg	0.0120438	1.70872	0 IHC	Positive	Positive	T2	2002	Yes		32.6578	38.8346	30	Unknown/Not Done	No	1	1	Non-Hispanic	Black or African American	Mastectomy (all types)	Yes	2	Lobular-Invasive, NOS	62.2437	55 years or greater/no menses in last 12 months	Yes	No		No		Yes	Arimidex; Tamoxifen		No		No	No		N1	M0
1542	2	0.239007	40.549	Neg	0.0268103	4.02976	1+ IHC	Positive	Negative	T1	1995	Yes	216.487	227.324		10	Unknown/Not Done	No	0	7	Unknown	Black or African American	Lumpectomy/Excisional biopsy	Yes	1	Ductal-Invasive, NOS	56.045	55 years or greater/no menses in last 12 months	No	No		No		Yes	Tamoxifen		Yes	BREAST, NOS (EXCLUDES SKIN OF BREAST C44.5)	Unknown	No		N0	M0
1548	3	0.484731	94.7546	Neg	0.0551349	9.76841	Not Done/Unknown	Positive	Positive	T1	1995	Yes		215.397		18	Unknown/Not Done	No	0	23	Unknown	Black or African American	Mastectomy (all types)	Yes	1	Ductal-Invasive, NOS	73.9099	55 years or greater/no menses in last 12 months	No	No		No		Yes	Tamofen		No		No	No		N0	M0
1552	3	0.341688	58.9701	1	0.252113	52.7844	Not Done/Unknown	Unknown/Not Done	Unknown/Not Done	T1	1995	Yes		186.255	186.255	20	Unknown/Not Done	No	0	16	Unknown	Black or African American	Lumpectomy/Excisional biopsy	Yes	3	Ductal-Invasive, NOS	78.1646	55 years or greater/no menses in last 12 months	Yes	No		No		No			No		No	No		N0	M0
1577	2	0.261497	49.6824	Neg	0.0124719	2.06412	1+ IHC	Positive	Positive	T1	1999	Yes		78.1291		9	Unknown/Not Done	No			Unknown	White	Biopsy (Core or FNA); Lumpectomy/Excisional biopsy	Unknown	1	Ductal-Intraductal (DCIS); Ductal-Invasive, NOS	57.8411	55 years or greater/no menses in last 12 months	Yes	No		No		Yes	Tamoxifen		No		No	No		N0	M0
1667	1	0.177897	27.5509	Neg	0.0767094	12.0549	Not Done/Unknown	Negative	Positive	T2	1995	Yes	14.2266	124.159	141.966	30	Unknown/Not Done	No	1	9	Unknown	White	Mastectomy (all types)	Yes	3	Ductal-Invasive with predominant DCIS; Lobular-Invasive with predominant LCIS	35.1466	pre-menopausal	Yes	No		Yes	Carboplatin; Cytoxan; Taxol; Thiotepa; VP-16	No			No		No	Yes	CONNECTIVE, SUBCUTANEOUS AND OTHER SOFT TISSUES OF THORAX; LIVER; OTHER SPECIFIED PARTS OF PANCREAS	N1	MX
1670	1	0.168675	32.2878	Neg	0.0443449	6.22224	Not Done/Unknown	Positive	Negative	T2	1995	Yes		197.491	197.557	30	Unknown/Not Done	No	0	5	Unknown	White	Biopsy (Core or FNA); Mastectomy (all types)	Yes	Unknown	Lobular-Invasive with predominant LCIS	76.5575	55 years or greater/no menses in last 12 months	No	No		No		Yes	Tamoxifen		No		No	No		N0	MX
1672	3	0.382483	71.2429	1	0.199847	35.7463	Not Done/Unknown	Positive	Positive	T1	1995	Yes		122.549	154.845	10	Unknown/Not Done	No	0	14	Unknown	White	Lumpectomy/Excisional biopsy	Yes	2	Ductal-Invasive, NOS	73.4335	55 years or greater/no menses in last 12 months	Yes	No		No		Yes	Tamoxifen		No		No	No		N0	M0
1674	2	0.383565	73.3957	+/-	0.355384	71.0097	Not Done/Unknown	Positive	Positive	T3	1995	Yes		226.108		29	Unknown/Not Done	No	9	9	Unknown	Black or African American	Lumpectomy/Excisional biopsy; Mastectomy (all types)	Yes	3	Ductal-Invasive, NOS	45.3891	< 55 years/ no menses in last 12 months confirmed by estradial level	No	No		Yes	5-FU; Cytoxan; Methotrexate	Unknown		Unknown	No		No	No		N2	M0
1741	1	0.166796	26.7184	+/-	0.0560398	9.80058	Negative-FISH	Positive	Positive	T1	1998	Yes		174.296		12	Unknown/Not Done	No	0	10	Unknown	White	Lumpectomy/Excisional biopsy	Yes	Unknown	Ductal-Invasive, NOS; Lobular-Invasive, NOS	63.5113	55 years or greater/no menses in last 12 months	Yes	No		No		Yes	Tamoxifen		No		No	No		N0	M0
1749	3	0.381008	63.9318	2	0.255119	49.2357	Positive-FISH	Negative	Negative	T1	1998	Yes	44.0925	52.1737	52.8965	14	Unknown/Not Done	No	1	4	Unknown	White	Lumpectomy/Excisional biopsy	Yes	2	Ductal-Invasive with predominant DCIS	64.7981	55 years or greater/no menses in last 12 months	No	No		No		Yes	Tamoxifen		No		No	Yes	LIVER; LUNG, NOS	N1	MX
1754	1	0.182726	25.6215	Neg	0.0238263	3.54404	Positive-FISH	Negative	Negative	T2	1999	Yes		18.1031	18.2345	45	Unknown/Not Done	No	4	10	Non-Hispanic	Black or African American	Mastectomy (all types)	Yes	3	Ductal-Intraductal (DCIS)	30.9795	pre-menopausal	Yes	Yes	Adriamycin; Cytoxan; Taxotere	No		Yes	Herceptin		No		Yes	Yes	BRAIN, NOS; LUNG, NOS	N1	MX
1768	2	0.22754	37.5817	Neg	0.0234709	3.42629	Negative-FISH	Positive	Positive	T1b	1999	Yes		101.193		9	Unknown/Not Done	No	0	7	Unknown	White	Lumpectomy/Excisional biopsy	Yes	1	Ductal-Invasive, NOS	79.5801	55 years or greater/no menses in last 12 months	Yes	No		No		No		Unknown	No		No	No		N0	M0
1771	1	0.21524	33.7462	Neg	0.0325151	5.09493	Positive-FISH	Negative	Negative	T1	1999	Yes		61.9316	64.5272	8	Unknown/Not Done	No	0	11	Non-Hispanic	White	Lumpectomy/Excisional biopsy	Yes	1	Ductal-Invasive, NOS	55.8424	has undergone surgical removal of both ovaries	No	No		No		Yes	Tamoxifen		No			No		N0
1776	1	0.252059	41.5069	Neg	0.0200496	2.64689	Positive-FISH	Positive	Positive	T1	1999	Yes		175.183		15	Unknown/Not Done	No	0	2	Unknown	Black or African American	Lumpectomy/Excisional biopsy	Yes	3	Ductal-Invasive, NOS	38.0378	has undergone surgical removal of both ovaries	Yes	No		Yes	Adriamycin	Yes	Tamoxifen		No		No	No		N0	M0
1782	2	0.209406	34.1964	Neg	0.0467087	7.52625	Negative-FISH	Positive	Positive	T1	1999	Yes		120.019	132.668	3	Unknown/Not Done	No	0	9	Unknown	White	Biopsy (Core or FNA)	Yes	2	Ductal-Invasive with predominant DCIS	73.9647	55 years or greater/no menses in last 12 months	No	No		No		No		Unknown	No		No	No		N0	MX
1897	3	0.374869	69.708	Neg	0.0164589	2.39456	Negative-FISH	Positive	Positive	T1	2005	Yes		126.262		20	Unknown/Not Done	No	1	18	Non-Hispanic	White	Mastectomy (all types)	Yes	2	Lobular-Invasive, NOS	59.8014	has undergone surgical removal of both ovaries	No	No		Yes	Adriamycin; Cytoxan; Taxol	Yes	Arimidex		No		No	No		N1	MX
1900	+/-	0.147067	24.3183	3	0.441478	85.0751	Positive-FISH	Negative	Negative	T2	2005	Yes	1.93849	22.9985	23.1956	45	Unknown/Not Done	No			Non-Hispanic	White	Mastectomy (all types)	Unknown	3	Ductal-Invasive, NOS	43.3931	Unknown	No	No		Yes	Herceptin	No			No		No	Yes	LUNG, NOS	NX	M1
1904	1	0.161843	23.6003	Neg	0.00470182	0.684172	Negative-FISH		Positive	T2	2005	Yes	84.6366	125.802		25	Unknown/Not Done	No			Non-Hispanic	White	Mastectomy (all types)	No	2	Ductal-Invasive, NOS	77.4172	55 years or greater/no menses in last 12 months	No	Yes	Tamoxifen	No		Yes	Tamoxifen		No		No	Yes	LIVER; LUNG, NOS	NX	MX
1907	Neg	0.0157	2.22343				0 IHC		Positive	T2	2005	Yes		118.475		25	Unknown/Not Done	No	2	27	Non-Hispanic	White	Biopsy (Core or FNA); Lumpectomy/Excisional biopsy	Yes	1	Lobular-Invasive with predominant LCIS	62.5175	55 years or greater/no menses in last 12 months	Yes	No		Yes	5-FU; Adriamycin; Cytoxan	Yes	Femara		No		No	No		N1	MX
1908	+/-	0.142417	19.6294	Neg	0.0118397	1.67377	0 IHC	Positive	Positive	T2	2005	Yes		131.157		34	Unknown/Not Done	No	0	3	Non-Hispanic	White	Biopsy (Core or FNA); Mastectomy (all types)	Yes	2	Ductal-Invasive with predominant DCIS	52.8937	< 55 years/ no menses in last 12 months confirmed by estradial level	Unknown	Unknown		Unknown		Unknown			No		No	No		N0	MX
1916	2	0.260364	55.6963				Positive-FISH	Positive	Positive	T1	2005	Yes		112.43		11	Unknown/Not Done	No	0	2	Non-Hispanic	White	Mastectomy (all types)	Yes	1	Ductal-Invasive, NOS	45.5698	Unknown	Unknown	Unknown		Unknown		Yes	Arimidex		No		No	No		N0	M2
1924	2	0.294405	51.3752	2	0.3127	53.7724	Negative-FISH	Negative	Negative	T1	2005	Yes		119.822		8	Unknown/Not Done	No	0	2	Non-Hispanic	Black or African American	Lumpectomy/Excisional biopsy	Yes	3	Ductal-Invasive with predominant DCIS	43.2809	pre-menopausal	Yes	No		No		No			No		No	No		N0	MX
1926	3	0.449139	101.362	Neg	0.00961082	1.38199	Negative-FISH	Positive	Positive	T1	2005	Yes		111.51		9	Unknown/Not Done	No	0	1	Non-Hispanic	White	Biopsy (Core or FNA)	Yes	2	Ductal-Invasive with predominant DCIS; Lobular-Invasive, NOS	60.7515	55 years or greater/no menses in last 12 months	Yes	No		No		No			No		No	No		N0	MX
1927	2	0.253591	50.8317	Neg	0.0159334	2.19596	Negative-FISH	Positive	Negative	T1	2005	Yes		124.685		11	Unknown/Not Done	No	0	2	Non-Hispanic	White	Lumpectomy/Excisional biopsy	Yes	1	Ductal-Invasive with predominant DCIS	60.9404	Unknown	Yes	No		No		Yes	Femara		No		No	No		N0	M0
1931	Neg	0.0324	4.47575				Negative-FISH	Positive	Negative	T2	2005	Yes		131.058		21	Unknown/Not Done	No			Non-Hispanic	White	Lumpectomy/Excisional biopsy	No	1	Ductal-Invasive with predominant DCIS	85.2038	55 years or greater/no menses in last 12 months	No	No		No		Yes	Aromasin		No		No	No		NX	MX
1932	2	0.264205	42.0685	Neg	0.0176169	2.38462	Negative-FISH	Positive	Positive	T2	2005	Yes		103.132		27	Unknown/Not Done	No	0	2	Non-Hispanic	White	Lumpectomy/Excisional biopsy	Yes	2	Lobular-Invasive with predominant LCIS	60.1711	55 years or greater/no menses in last 12 months	Yes	No		Yes	5-FU; Adriamycin; Cytoxan	Yes	Arimidex		No		No	No		N0	M0
1941	2	0.361521	66.5184	Neg	0.100576	16.7884	Positive-FISH	Negative	Negative	T1	2005	Yes		84.5358	84.733	1	Unknown/Not Done	No	0	2	Non-Hispanic	Black or African American	Lumpectomy/Excisional biopsy	Yes	2	Ductal-Invasive with predominant DCIS	60.7597	has undergone surgical removal of both ovaries	No	No		Yes	Adriamycin; Cytoxan	No			No		No	No		N0	MX
10000	1	0.118841	20.458	Neg	0.0295788	4.75834	Not Done/Unknown	Positive	Positive	T2	1995	Yes		233.303		45	Unknown/Not Done	No	5	18	Non-Hispanic	Black or African American	Mastectomy (all types)	Yes	1	Ductal-Invasive, NOS	49.0907	pre-menopausal	No	No		Yes	Adriamycin; Cytoxan; Taxol	Yes	Tamoxifen		No		No	No		N1	M0
10004	+/-	0.099717	15.7237	Neg	0.0364585	6.22382	Not Done/Unknown	Positive	Positive	T2	1994	Yes		97.8421	139.798	40	Unknown/Not Done	No			Unknown	White	Lumpectomy/Excisional biopsy	Unknown	2	Ductal-Invasive, NOS	46.1694	pre-menopausal	No	No		Yes	5-FU; Leucovorin; Mitomycin	Yes	Tamoxifen		No		No	No		NX	MX
10010	3	0.346026	50.1153	Neg	0.0195013	2.69332	Not Done/Unknown	Positive	Positive	T1	1994	Yes		111.74		14.6	Unknown/Not Done	No	4	28	Non-Hispanic	White	Mastectomy (all types)	Yes	2	Ductal-Invasive with predominant DCIS	58.2326	55 years or greater/no menses in last 12 months	No	No		Yes	5-FU; Cytoxan; Methotrexate	Yes	Tamoxifen		No		No	No		N1	M0
1026-A1	+/-	0.0697	10.2623	+/-	0.0883179	14.7972	Not Done/Unknown	Unknown/Not Done	Unknown/Not Done	T3	1995	Yes	35.32	78.8519	79.4433	55	Unknown/Not Done	No	9	11	Non-Hispanic	White	Mastectomy (all types)	Yes	2	Ductal-Invasive with predominant DCIS	35.4669	pre-menopausal	Yes	No		Yes		Yes	Tamoxifen		Yes	BREAST, NOS (EXCLUDES SKIN OF BREAST C44.5)	Yes	Yes	BREAST, NOS (EXCLUDES SKIN OF BREAST C44.5)	N2	MX
4	1	0.20616	36.3613				Not Done/Unknown	Negative	Negative	T1	1995	Yes		160.694		11	Unknown/Not Done	No	0	13	Non-Hispanic	Black or African American	Lumpectomy/Excisional biopsy	Yes	3	Ductal-Invasive, NOS	62.8816	55 years or greater/no menses in last 12 months	Yes	No		Yes	5-FU; Cytoxan; Methotrexate	No			No		No	No		N0	M0
460-A1	1	0.19846	32.2307	Neg	0.0261232	3.14195		Negative	Negative	T2	2000	Yes	3.25273	9.72507	9.75792	25	Unknown/Not Done	Unknown	4	14	Non-Hispanic	White	Mastectomy (all types)	Yes	3	Ductal-Invasive with predominant DCIS	54.5337	has undergone surgical removal of both ovaries	No	No		No		No			Yes	LOWER LOBE, LUNG	No	Yes	BRAIN, NOS	N1	M0
584-A1	1	0.138233	24.0995				Not Done/Unknown	Negative	Negative	T4	1995	Yes	0.52569	11.4007	11.5978	12	Unknown/Not Done	No			Non-Hispanic	White	Lumpectomy/Excisional biopsy; Recurrence	No	3	Ductal-Invasive, NOS	66.92	55 years or greater/no menses in last 12 months	Yes	No		Yes		No			Yes	CONNECTIVE, SUBCUTANEOUS AND OTHER SOFT TISSUES OF THORAX	No	Yes	LIVER; LOWER LOBE, LUNG	NX	M0
638	1	0.139983	25.2097				Not Done/Unknown	Positive	Positive	T1	1998	Yes		175.708		7	Unknown/Not Done	No			Unknown	White	Lumpectomy/Excisional biopsy	No	2	Ductal-Invasive with predominant DCIS	58.824	Unknown	Yes	No		No		Yes	Tamoxifen		No		No	No		N0	MX
883-A1	1	0.152713	23.3644				0 IHC	Positive	Positive	T2	2000	Yes		68.634	70.4411	45	Unknown/Not Done	No	0	2	Non-Hispanic	White	Mastectomy (all types)	Yes	Unknown	Lobular-Invasive, NOS	77.9456	55 years or greater/no menses in last 12 months	Yes	No		No		Yes	Tamoxifen		No		No	No		N0	M0

## Sheet: Table S3
Table S3: Demographics of the women who donated either healthy or susceptible breast. Samples were analyzed through transcriptome profiling.
Group	Barcode	Age	BMI	Tyrer-Cuzick Lifetime score	Racial Background	Hispanic	Age at menarche	Menopausal Status	Genetic mutation on either BRCA1 or BRCA2	Ever Pregnant	Breast Feed
HC	K107036	35	34.4	13.8	AFRNAMER	No	12	Pre-menopausal	No	Yes	Yes
HC	K107548	43	25.1	11.3	WHITE	No	12	Pre-menopausal	No	Yes	Yes
HC	K107280	52	30.5	7.3	WHITE	No	11	Uterine Ablation	No	Yes	Yes
HC	K107296	60	31.5	7.2	WHITE	No	12	Post-menopausal	No	Yes	Yes
HC	K107598	30	23.3	20.6	WHITE	No	13	Pre-menopausal	No	Yes	Yes
HC	K107913	55	29.9	N/A	WHITE	No	13	Post-menopausal	No	Yes	Yes
HC	K108003	39	24.3	N/A	WHITE	No	12	Pre-menopausal	No	Yes	Yes
HC	K108052	47	24.9	N/A	WHITE	No	16	Pre-menopausal	No	Yes	Yes
HC	K108157	61	39.7	N/A	WHITE	No	13	Post-menopausal	No	Yes	Yes
HC	K108429	55	25	N/A	WHITE	No	11	Post-menopausal	No	Yes	Yes
HC	K106839	59	26.1	N/A	WHITE	No	13	Post-menopausal	No	Yes	Yes
HC	K107013	42	30.1	8.4	WHITE	No	12	Post-menopausal	No	Yes	Yes
HC	K107069	44	27.8	24.5	WHITE	No	13	Pre-menopausal	No	Yes	Yes
HC	K106939	46	30.7	N/A	WHITE,NATHAWPI	No	13	Pre-menopausal	No	Yes	Yes
HC	K107235	44	22.8	13	~~OTHRACE	No	13	Pre-menopausal	No	Yes	Yes
Susceptible	K107912	60	20.7	5.9	WHITE	No	13	Post-menopausal	No	No	None
Susceptible	K107237	64	24.4	13	WHITE	No	11	Post-menopausal	No	Yes	No
Susceptible	K107273	66	25.7	11.5	WHITE	No	11	Post-menopausal	No	Yes	Yes
Susceptible	K107138	46	32.3	18.4	WHITE	No	16	Pre-menopausal	No	Yes	Yes
Susceptible	K107616	57	20.1	32.9	WHITE	No	11	Post-menopausal	No	Yes	Yes
Susceptible	K107977	68	28.3	3	WHITE	No	15	Post-menopausal	No	Yes	No
Susceptible	K108358	64	33.4	8.6	WHITE	No	14	Post-menopausal	No	Yes	Yes
Susceptible	K105316	60	44.8	4.2	WHITE	No	15	Post-menopausal	N/A	Yes	N/A
Susceptible	K104430	62	29.8	7.2	WHITE	No	16	Post-menopausal	No	Yes	Yes
Susceptible	K104589	32	20.5	N/A	WHITE	No	14	Pre-menopausal	No	No	N/A
Susceptible	K104653	51	31.9	N/A	WHITE	No	14	Post-menopausal	No	Yes	Yes
Susceptible	K104728	68	26.1	N/A	WHITE	No	13	Post-menopausal	No	Yes	Yes
Susceptible	K105140	53	37.6	10.4	WHITE	No	13	Post-menopausal	N/A	Yes	Yes
Susceptible	K106357	58	45.7	7.7	WHITE	No	12	Post-menopausal	N/A	Yes	Yes
Susceptible	K106859	47	31.6	10.3	WHITE	No	13	Pre-menopausal	No	Yes	No

## Sheet: Table S4
Table S4: Transcriptome profiling of FAM83A -or control (CTR)-overexpressing primary breast epithelial cells.
		FAM83A_vs_Ctrl			log2FPKM						Raw counts
GeneSymbol	geneName	FC	log2FC	PValue	CTR#1	CTR#2	CTR#3	FAM83A#1	FAM83A#2	FAM83A#3	CTR#1	CTR#2	CTR#3	FAM83A#1	FAM83A#2	FAM83A#3
FAM83A	family with sequence similarity 83 member A	3.08565	0.489346	0.0184763	3.75694	3.31827	3.97114	4.15253	4.34201	4.2237	5714	2081	9357	14208	21979	16738
GAB3	GRB2 associated binding protein 3	3.28571	0.51663	0.000243641	0.778151	0.90309	0.845098	1.32222	1.39794	1.36173	6	8	7	21	25	23
ACOT4	acyl-CoA thioesterase 4	1.96	0.292256	0.00105756	0.90309	0.954243	0.90309	1.17609	1.20412	1.25527	8	9	8	15	16	18
CA9	carbonic anhydrase 9	9.04651	0.956481	0.00133573	1.50515	1.68124	1.6902	2.61384	2.48572	2.65321	32	48	49	411	306	450
PCDH12	protocadherin 12	9.47059	0.976377	0.00143468	1.30103	0	1.11394	1.97313	2.11059	1.99564	20	1	13	94	129	99
WHAMMP3	WAS protein homolog associated with actin, golgi membranes and microtubules pseudogene 3	2.06061	0.313995	0.0017236	1.25527	1.30103	1.44716	1.66276	1.66276	1.64345	18	20	28	46	46	44
CAVIN3	caveolae associated protein 3	3.93478	0.594921	0.00182731	2.28103	1.6721	2.42813	2.79934	2.82413	2.84136	191	47	268	630	667	694
HERC2P3	hect domain and RLD 2 pseudogene 3	0.670554	-0.173566	0.00218281	2.05308	2.04139	2.07918	1.83251	1.89763	1.91908	113	110	120	68	79	83
CPNE7	copine 7	2.9396	0.468288	0.0024224	1.73239	1.97772	2.17319	2.47422	2.4456	2.47567	54	95	149	298	279	299
C17orf53	NA	3.26484	0.513862	0.00306166	1.88081	1.75587	1.9345	2.36736	2.45179	2.29885	76	57	86	233	283	199
DBF4B	DBF4 zinc finger B	2.87701	0.458941	0.00334928	1.716	1.77815	1.87506	2.26482	2.31597	2.16732	52	60	75	184	207	147
PDK1	pyruvate dehydrogenase kinase 1	2.20507	0.343422	0.00352819	3.00732	2.75815	2.79169	3.21801	3.2188	3.19424	1017	573	619	1652	1655	1564
C1orf112	chromosome 1 open reading frame 112	2.73246	0.436554	0.0035682	2.38917	2.21748	2.3075	2.74663	2.81291	2.66932	245	165	203	558	650	467
ENO2	enolase 2	3.64865	0.562132	0.00358011	1.65321	1.20412	1.11394	1.98227	1.9345	1.94448	45	16	13	96	86	88
TNFRSF11B	TNF receptor superfamily member 11b	6	0.778151	0.0042248	0.477121	0	0.90309	1.32222	1.27875	1.41497	3	0	8	21	19	26
LINC00589	long intergenic non-protein coding RNA 589	1.90323	0.27949	0.00429017	0.954243	1	1.07918	1.32222	1.23045	1.32222	9	10	12	21	17	21
LINC02454	long intergenic non-protein coding RNA 2454	2.28571	0.359022	0.00435856	1.73239	1.73239	1.72428	2.08279	2.01284	2.15836	54	54	53	121	103	144
LNP1	leukemia NUP98 fusion partner 1	2.33333	0.367977	0.00445446	1.17609	1.04139	1	1.50515	1.44716	1.38021	15	11	10	32	28	24
SNX10	sorting nexin 10	5.40698	0.732955	0.00533934	1.49136	1.44716	2.29885	2.63043	2.7356	2.62737	31	28	199	427	544	424
MIR17HG	miR-17-92a-1 cluster host gene	2.40654	0.381393	0.00538901	1.92942	1.91908	1.66276	2.1959	2.29667	2.20412	85	83	46	157	198	160
SPC25	SPC25 component of NDC80 kinetochore complex	7.125	0.852785	0.00565016	0.778151	0	0	1.38021	1.23045	1.20412	6	1	1	24	17	16
PEAR1	platelet endothelial aggregation receptor 1	3.70513	0.568803	0.0057054	1.79934	1.88649	1.20412	2.31806	2.33041	2.19312	63	77	16	208	214	156
TRAIP	TRAF interacting protein	2.61017	0.416669	0.00609435	1.69897	1.43136	1.61278	2	2.08279	1.93952	50	27	41	100	121	87
ZEB2	zinc finger E-box binding homeobox 2	4.35714	0.639202	0.00619811	1.23045	1.17609	1.38021	2.01703	1.86923	1.81954	17	15	24	104	74	66
DSN1	DSN1 component of MIS12 kinetochore complex	1.72186	0.235999	0.00624753	2.39445	2.27646	2.26717	2.5832	2.5682	2.50243	248	189	185	383	370	318
SLC35G2	solute carrier family 35 member G2	4.00625	0.602738	0.00631592	1.69897	1.5682	1.86332	2.43136	2.24551	2.29003	50	37	73	270	176	195
CCDC77	coiled-coil domain containing 77	2.41196	0.38237	0.00634315	2.13988	1.74036	2.03342	2.3784	2.4216	2.3483	138	55	108	239	264	223
PARPBP	PARP1 binding protein	2.53506	0.403989	0.00700042	2.18752	2.05308	2.07188	2.48996	2.5966	2.43457	154	113	118	309	395	272
PAQR5	progestin and adipoQ receptor family member 5	2.73713	0.437296	0.00726107	2.20952	2.4216	2.07188	2.6149	2.70842	2.75282	162	264	118	412	511	566
DMTN	dematin actin binding protein	2.34139	0.369474	0.00732198	2.45332	2.2833	2.26951	2.63043	2.72016	2.7767	284	192	186	427	525	598
KRT78	keratin 78	0.247685	-0.6061	0.00753752	2.17898	2.08279	2.20412	0.477121	1.81954	1.57978	151	121	160	3	66	38
WNK4	WNK lysine deficient protein kinase 4	5.58824	0.747275	0.00757991	0	0.845098	0.954243	1.60206	1.38021	1.49136	1	7	9	40	24	31
RRP7BP	ribosomal RNA processing 7 homolog B, pseudogene	1.51775	0.181201	0.007588	2.08991	1.96379	2.08991	2.22011	2.21748	2.26007	123	92	123	166	165	182
TEX30	testis expressed 30	2.06087	0.314051	0.00780375	1.96379	2.04139	2.15534	2.30535	2.43136	2.3784	92	110	143	202	270	239
LAT	linker for activation of T cells	2.1087	0.324014	0.00826339	1.23045	0.954243	1.30103	1.53148	1.47712	1.51851	17	9	20	34	30	33
VSIG2	V-set and immunoglobulin domain containing 2	0.0806452	-1.09342	0.00853929	1.43136	1.14613	1.32222	0	0	0.60206	27	14	21	1	0	4
RNASEH2A	ribonuclease H2 subunit A	2.52185	0.401719	0.00880091	2.12057	2.17026	2.03743	2.55509	2.57287	2.39445	132	148	109	359	374	248
GHR	growth hormone receptor	2.21935	0.346227	0.00893922	1.85733	1.6721	1.5563	2.08279	2.09342	1.99564	72	47	36	121	124	99
TMEM220	transmembrane protein 220	8.5	0.929419	0.00907978	0.90309	1	0.90309	1.79239	2.00432	1.76343	8	10	8	62	101	58
DDX11	DEAD/H-box helicase 11	2.64792	0.422905	0.00921488	2.01703	2.22531	2.13672	2.54407	2.64542	2.46389	104	168	137	350	442	291
RAD51	RAD51 recombinase	4.16993	0.620129	0.00938089	1.63347	1.80618	1.66276	2.39445	2.38917	2.16137	43	64	46	248	245	145
PRUNE2	prune homolog 2 with BCH domain	5.25	0.720159	0.00943561	0.778151	0.69897	1.39794	1.76343	1.70757	1.90309	6	5	25	58	51	80
RFC3	replication factor C subunit 3	3.09724	0.490975	0.00985608	2.47567	2.33041	2.50515	2.91222	3.03703	2.82866	299	214	320	817	1089	674
C10orf113	chromosome 10 open reading frame 113	0.214286	-0.669007	0.0099373	1.36173	1.11394	1.30103	0.30103	0.778151	0.60206	23	13	20	2	6	4
MELK	maternal embryonic leucine zipper kinase	3.03069	0.481542	0.0100129	2.70927	2.65801	2.63749	3.18099	3.23249	3.00903	512	455	434	1517	1708	1021
CEP72	centrosomal protein 72	1.70787	0.232454	0.0100533	2.11394	2.0086	2.09342	2.24304	2.36361	2.30535	130	102	124	175	231	202
DPP4	dipeptidyl peptidase 4	2.64754	0.422843	0.0101741	1.73239	1.60206	1.44716	1.94448	2.11727	2.01703	54	40	28	88	131	104
ZNF695	zinc finger protein 695	3.07143	0.48734	0.0104184	1.23045	1.25527	1.32222	1.61278	1.79239	1.83885	17	18	21	41	62	69
HIST1H2AK	NA	4.19355	0.622582	0.0109863	1.65321	1.73239	1.74819	2.3784	2.42488	2.16137	45	54	56	239	266	145
SNAPC1	small nuclear RNA activating complex polypeptide 1	1.79131	0.253172	0.0113925	2.54531	2.36736	2.38917	2.63448	2.71933	2.72428	351	233	245	431	524	530
EMC3-AS1	EMC3 antisense RNA 1	1.80586	0.256684	0.0114518	1.90849	1.96379	2	2.1271	2.26951	2.23805	81	92	100	134	186	173
MTRNR2L2	MT-RNR2 like 2	0.23913	-0.621365	0.0117625	1.59106	1.34242	1.49136	0.60206	1.04139	0.845098	39	22	31	4	11	7
LOC100129917	uncharacterized LOC100129917	2.25	0.352183	0.0118421	1.34242	1.34242	1.38021	1.79934	1.6902	1.61278	22	22	24	63	49	41
BRCA1	BRCA1 DNA repair associated	3.56977	0.55264	0.0119045	2.46389	2.59329	2.54283	3.12808	3.17667	2.92376	291	392	349	1343	1502	839
CCDC15	coiled-coil domain containing 15	1.83202	0.26293	0.0120769	2.1959	2.1271	1.95424	2.38202	2.4014	2.31175	157	134	90	241	252	205
RECQL4	RecQ like helicase 4	3.39405	0.530718	0.0121083	1.76343	1.94939	2.08636	2.49969	2.57634	2.34242	58	89	122	316	377	220
CENPP	centromere protein P	3.52381	0.547012	0.0128728	1.5682	1.44716	1.60206	2.01284	2.21484	2.01284	37	28	40	103	164	103
PAGR1	PAXIP1 associated glutamate rich protein 1	1.99206	0.299303	0.0128821	2.29003	2.11727	2.25042	2.45637	2.60206	2.50243	195	131	178	286	400	318
GPR37	G protein-coupled receptor 37	4.81159	0.682289	0.0130683	1.36173	1.41497	1.30103	1.98677	2.17898	1.92428	23	26	20	97	151	84
ENOX1	ecto-NOX disulfide-thiol exchanger 1	3.6	0.556303	0.0131031	0.477121	0.30103	1	1.32222	1.25527	1.17609	3	2	10	21	18	15
LOC441666	zinc finger protein 91 pseudogene	2.51765	0.400995	0.0131266	1.36173	1.66276	1.20412	1.83885	1.81291	1.90309	23	46	16	69	65	80
NAGS	N-acetylglutamate synthase	1.90667	0.280275	0.0131581	1.47712	1.47712	1.17609	1.64345	1.6902	1.69897	30	30	15	44	49	50
SCARB1	scavenger receptor class B member 1	2.16499	0.335455	0.0142496	3.14082	2.92634	2.92737	3.42062	3.33365	3.27021	1383	844	846	2634	2156	1863
KIF24	kinesin family member 24	2.81849	0.450017	0.0151907	1.99564	1.97772	1.99123	2.48996	2.51322	2.27416	99	95	98	309	326	188
C5orf34	chromosome 5 open reading frame 34	2.89041	0.46096	0.0152379	1.86332	1.78533	1.92942	2.32634	2.42813	2.18469	73	61	85	212	268	153
SUSD5	sushi domain containing 5	3.83333	0.583577	0.0153011	1.11394	0	1.04139	1.53148	1.54407	1.36173	13	0	11	34	35	23
EME1	essential meiotic structure-specific endonuclease 1	4.35211	0.6387	0.0155928	1.25527	1.41497	1.43136	2.0607	2.11059	1.81291	18	26	27	115	129	65
EEF1A2	eukaryotic translation elongation factor 1 alpha 2	0.319173	-0.495973	0.0156766	2.56348	2.3784	2.42488	1.57978	2.15229	1.99123	366	239	266	38	142	98
ITGB2	integrin subunit beta 2	4.48837	0.652089	0.0157262	1.27875	1	1.14613	1.92942	1.81291	1.63347	19	10	14	85	65	43
RASL11A	RAS like family 11 member A	1.36364	0.134699	0.0161301	1.38021	1.32222	1.32222	1.43136	1.51851	1.47712	24	21	21	27	33	30
FANCD2	FA complementation group D2	2.71312	0.433469	0.016182	2.69723	2.67117	2.58206	3.11727	3.17435	2.93247	498	469	382	1310	1494	856
MIG7	mig-7	3.69154	0.567207	0.0164762	2.21748	2.23553	3.02407	3.17984	3.24551	3.27254	165	172	1057	1513	1760	1873
PSMC3IP	PSMC3 interacting protein	3.04762	0.483961	0.0166013	1.60206	1.53148	1.716	2.16732	2.17898	1.9345	40	34	52	147	151	86
BRICD5	BRICHOS domain containing 5	1.67857	0.22494	0.0166529	0.90309	0.90309	1.07918	1.23045	1.14613	1.20412	8	8	12	17	14	16
DONSON	downstream neighbor of SON	2.29811	0.361371	0.0169182	2.45788	2.35984	2.4456	2.7767	2.88195	2.66932	287	229	279	598	762	467
PHGDH	phosphoglycerate dehydrogenase	2.03408	0.308368	0.0171744	2.34439	2.617	2.33445	2.79029	2.70243	2.78533	221	414	216	617	504	610
TAGLN3	transgelin 3	2.79545	0.446452	0.018109	1.64345	1.20412	1.85733	2.03743	2.17026	2.04922	44	16	72	109	148	112
PPP2R3B	protein phosphatase 2 regulatory subunit B''beta	13	1.11394	0.0182177	0	0.60206	0	1.07918	1.39794	1.17609	0	4	0	12	25	15
CRACR2A	calcium release activated channel regulator 2A	6.83333	0.834633	0.0183409	0.477121	0.954243	1.07918	1.53148	1.87506	1.74036	3	9	12	34	75	55
CCNB3	cyclin B3	2.75862	0.440692	0.0183923	1.11394	0.778151	1	1.4624	1.50515	1.27875	13	6	10	29	32	19
LOXL2	lysyl oxidase like 2	2.25617	0.353372	0.01856	3.58081	3.48487	3.23679	3.71475	3.88377	3.81551	3809	3054	1725	5185	7652	6539
SPRY4-IT1	SPRY4 intronic transcript 1	4.04348	0.606755	0.0191649	0.60206	0	1.25527	1.50515	1.39794	1.5563	4	1	18	32	25	36
CENPJ	centromere protein J	2.4031	0.380772	0.0191843	2.35603	2.1038	2.20952	2.55991	2.72099	2.54531	227	127	162	363	526	351
LINC01572	long intergenic non-protein coding RNA 1572	1.73611	0.239578	0.0193402	1.43136	1.47712	1.17609	1.63347	1.60206	1.62325	27	30	15	43	40	42
CCDC18	coiled-coil domain containing 18	2.43124	0.385827	0.0197517	2.24055	2.0607	2.14613	2.5172	2.64836	2.42975	174	115	140	329	445	269
PGAM1	phosphoglycerate mutase 1	1.76791	0.247461	0.019761	3.64098	3.38202	3.54937	3.72123	3.8105	3.81505	4375	2410	3543	5263	6464	6532
AKR1C1	aldo-keto reductase family 1 member C1	0.381887	-0.418065	0.0198182	3.07041	3.0162	2.83885	2.66932	2.60206	2.38382	1176	1038	690	467	400	242
ST3GAL5	ST3 beta-galactoside alpha-2,3-sialyltransferase 5	1.91327	0.281775	0.0203045	1.9345	2.16732	2.2014	2.44248	2.31175	2.42813	86	147	159	277	205	268
ITGA10	integrin subunit alpha 10	1.88889	0.276206	0.0207757	1.30103	1.17609	1.27875	1.59106	1.41497	1.5682	20	15	19	39	26	37
IL20RA	interleukin 20 receptor subunit alpha	0.270732	-0.567461	0.0210766	2.21484	2.14922	2.02119	1.87506	0.477121	1.51851	164	141	105	75	3	33
DDIAS	DNA damage induced apoptosis suppressor	4.84797	0.68556	0.021459	1.76343	2.02531	2.12057	2.66087	2.82151	2.49693	58	106	132	458	663	314
KRT16P2	keratin 16 pseudogene 2	0.33913	-0.469633	0.0214846	1.59106	1.60206	1.5563	0	1.20412	1.36173	39	40	36	0	16	23
TCAF2	TRPM8 channel associated factor 2	2.45359	0.389801	0.0216613	2.23553	1.86332	2.35984	2.48714	2.65801	2.60314	172	73	229	307	455	401
EFHD1	EF-hand domain family member D1	0.222222	-0.653213	0.0216636	1.39794	1.14613	1.17609	0.477121	0.845098	0.30103	25	14	15	3	7	2
PPP4R1L	protein phosphatase 4 regulatory subunit 1 like (pseudogene)	1.5406	0.187689	0.0222504	2.29447	2.10037	2.16137	2.38021	2.35025	2.40993	197	126	145	240	224	257
ORC6	origin recognition complex subunit 6	3.99612	0.601639	0.0224071	1.90309	1.81291	2.05308	2.50379	2.67669	2.37475	80	65	113	319	475	237
SNORD3A	small nucleolar RNA, C/D box 3A	0.377032	-0.423622	0.022571	3.45148	3.21722	3.33586	2.96237	3.03503	2.70243	2828	1649	2167	917	1084	504
SYDE1	synapse defective Rho GTPase homolog 1	3.09424	0.490554	0.0226351	2.0607	1.44716	1.68124	2.38382	2.29447	2.18184	115	28	48	242	197	152
LOC100507437	uncharacterized LOC100507437	3.5	0.544068	0.0226998	1.07918	0.477121	0.477121	1.20412	1.32222	1.41497	12	3	3	16	21	26
MAD2L1	mitotic arrest deficient 2 like 1	3.2967	0.51808	0.0227677	2.22531	2.31175	2.23805	2.81425	2.88593	2.57864	168	205	173	652	769	379
TTK	TTK protein kinase	4.14244	0.617256	0.0231537	2.31597	2.36922	2.3927	3.0141	3.09656	2.75435	207	234	247	1033	1249	568
CHAF1A	chromatin assembly factor 1 subunit A	2.54522	0.405726	0.0232698	2.40993	2.41996	2.42325	2.88762	2.89542	2.64345	257	263	265	772	786	440
SIRPB1	signal regulatory protein beta 1	3.19162	0.504011	0.0237725	1.91908	1.57978	1.66276	2.11394	2.22011	2.37475	83	38	46	130	166	237
MAMDC4	MAM domain containing 4	2.30464	0.362602	0.0239777	1.73239	1.39794	1.85733	2.13354	1.96848	2.07555	54	25	72	136	93	119
CENPI	centromere protein I	5.20339	0.716286	0.0242374	1.99123	1.85733	2.09691	2.67025	2.86392	2.52634	98	72	125	468	731	336
STX2	syntaxin 2	2.23037	0.348378	0.024678	2.48855	2.27184	2.45025	2.6149	2.82607	2.81358	308	187	282	412	670	651
XRCC3	X-ray repair cross complementing 3	2.7	0.431364	0.0251717	1.9345	1.97313	2	2.38382	2.52504	2.25285	86	94	100	242	335	179
TRHDE	thyrotropin releasing hormone degrading enzyme	2.50893	0.399488	0.0257882	1.80618	1.49136	1.23045	1.96379	2.03743	1.90309	64	31	17	92	109	80
DDX12P	DEAD/H-box helicase 12, pseudogene	2.66379	0.4255	0.0259036	1.65321	1.64345	1.43136	2.13033	2	1.86923	45	44	27	135	100	74
MCM8	minichromosome maintenance 8 homologous recombination repair factor	2.42978	0.385566	0.0262018	2.38382	2.3784	2.36361	2.74036	2.88024	2.62428	242	239	231	550	759	421
SNORD3C	small nucleolar RNA, C/D box 3C	0.31516	-0.501469	0.0262183	2.45788	2.22531	2.47276	2.10721	1.88649	1.50515	287	168	297	128	77	32
SLC2A6	solute carrier family 2 member 6	7.0942	0.850904	0.0263818	1.69897	1.49136	1.75587	2.21484	2.60531	2.6149	50	31	57	164	403	412
SMIM27	small integral membrane protein 27	0.378947	-0.421421	0.0264116	1.89763	1.83885	1.62325	1.25527	1.43136	1.43136	79	69	42	18	27	27
CDC25B	cell division cycle 25B	2.49557	0.397169	0.026413	2.74741	2.85003	3.04218	3.34869	3.36436	3.13545	559	708	1102	2232	2314	1366
GLYCTK	glycerate kinase	1.91729	0.282689	0.0264987	1.66276	1.51851	1.73239	1.81291	1.96379	1.99123	46	33	54	65	92	98
DNAJC9	DnaJ heat shock protein family (Hsp40) member C9	2.22716	0.347752	0.0266766	2.68574	2.47422	2.67761	2.88081	3.08135	2.92324	485	298	476	760	1206	838
SEMA4B	semaphorin 4B	2.00665	0.302471	0.0269444	3.67997	3.4621	3.47669	3.82827	3.94359	3.7721	4786	2898	2997	6734	8782	5917
DCLRE1B	DNA cross-link repair 1B	1.94091	0.288005	0.0272851	2.50786	2.22789	2.22789	2.617	2.6902	2.57634	322	169	169	414	490	377
ANXA5	annexin A5	1.87639	0.273322	0.0275822	3.6114	3.49178	3.63809	3.7751	3.95458	3.82484	4087	3103	4346	5958	9007	6681
PDLIM7	PDZ and LIM domain 7	2.53333	0.403692	0.0279288	2.91434	2.57054	3.04218	3.14953	3.36884	3.31492	821	372	1102	1411	2338	2065
ZNF724	zinc finger protein 724	1.99738	0.30046	0.0282099	2.2014	2.01284	2.07555	2.29003	2.49415	2.40483	159	103	119	195	312	254
MLH1	mutL homolog 1	1.90461	0.279806	0.0288865	2.8451	2.58433	2.67943	2.96473	3.07882	2.93146	700	384	478	922	1199	854
ECM1	extracellular matrix protein 1	0.121232	-0.916384	0.0289254	3.76552	3.64816	3.32838	2.30963	2.80754	2.81823	5828	4448	2130	204	642	658
ABCB1	ATP binding cassette subfamily B member 1	4.22222	0.625541	0.0292001	0.30103	0.69897	0.30103	1.04139	1.25527	0.954243	2	5	2	11	18	9
LPIN2	lipin 2	1.73123	0.238356	0.0296393	2.53275	2.24304	2.49136	2.62737	2.73078	2.67025	341	175	310	424	538	468
SCARNA17	small Cajal body-specific RNA 17	0.614458	-0.211508	0.0297541	1.96848	1.91908	1.86332	1.74036	1.79239	1.5563	93	83	73	55	62	36
RPL39L	ribosomal protein L39 like	2.43111	0.385805	0.0298555	1.93952	1.90849	1.75587	2.26245	2.37291	2.10721	87	81	57	183	236	128
TACC3	transforming acidic coiled-coil containing protein 3	4.73991	0.67577	0.0300194	2.17319	2.27184	2.52244	3.01199	3.17551	2.80956	149	187	333	1028	1498	645
PLK4	polo like kinase 4	3.76878	0.576201	0.0300214	2.37107	2.32838	2.36361	2.93298	3.07188	2.71767	235	213	231	857	1180	522
CDC25C	cell division cycle 25C	3.13333	0.496007	0.0305692	1.38021	1.51851	1.25527	1.96848	1.97772	1.6721	24	33	18	93	95	47
RNF139-AS1	RNF139 antisense RNA 1 (head to head)	2.32258	0.365971	0.0307267	0.90309	0.90309	1.17609	1.38021	1.25527	1.47712	8	8	15	24	18	30
BNIP3	BCL2 interacting protein 3	2.23816	0.349892	0.0309015	3.07372	2.90741	3.17377	3.29336	3.40054	3.52114	1185	808	1492	1965	2515	3320
YWHAE	tyrosine 3-monooxygenase/tryptophan 5-monooxygenase activation protein epsilon	2.12727	0.327823	0.0309884	1.716	1.43136	1.49136	1.77085	1.96848	1.91381	52	27	31	59	93	82
PCF11-AS1	PCF11 antisense RNA 1	1.89655	0.277965	0.0309997	1.41497	1.04139	1.32222	1.57978	1.49136	1.61278	26	11	21	38	31	41
CCNB1	cyclin B1	3.48518	0.542225	0.0310093	2.77305	2.73239	2.94988	3.36324	3.51081	3.17725	593	540	891	2308	3242	1504
PRKCQ-AS1	PRKCQ antisense RNA 1	2.18519	0.339488	0.0314022	1.91908	1.54407	1.85126	2.0086	2.19866	2.18469	83	35	71	102	158	153
FAM157B	family with sequence similarity 157 member B	1.84375	0.265702	0.0315202	1.95904	1.87506	1.76343	2.06446	2.10037	2.233	91	75	58	116	126	171
MT1E	metallothionein 1E	2.66727	0.426067	0.0317464	3.42472	3.0461	3.25042	3.80236	3.70131	3.53593	2659	1112	1780	6344	5027	3435
LINC00260	long intergenic non-protein coding RNA 260	2.67742	0.427716	0.0321306	0.90309	1	1.11394	1.34242	1.57978	1.36173	8	10	13	22	38	23
CAPN14	calpain 14	0.141341	-0.849732	0.0325097	2.93247	2.93651	2.54777	1.07918	1.54407	2.39094	856	864	353	12	35	246
TUBGCP5	tubulin gamma complex associated protein 5	2.28788	0.359433	0.0326	1.85733	1.63347	1.91908	2.02938	2.27416	2.19866	72	43	83	107	188	158
SGO2	shugoshin 2	4.90492	0.690632	0.0327656	2.29885	2.22272	2.3483	2.95713	3.14675	2.76418	199	167	223	906	1402	581
ETV5	ETS variant transcription factor 5	3.49082	0.542927	0.0334576	2.17026	1.73239	2.78888	2.84696	3.02938	3.03302	148	54	615	703	1070	1079
CHTF18	chromosome transmission fidelity factor 18	4.59756	0.662527	0.0335188	1.716	1.60206	1.85733	2.31806	2.57054	2.24055	52	40	72	208	372	174
CNPY4	canopy FGF signaling regulator 4	2.10309	0.322858	0.0335274	1.54407	1.5682	1.39794	1.716	1.80618	1.94448	35	37	25	52	64	88
KIF20B	kinesin family member 20B	2.7803	0.444092	0.0335559	2.77597	2.75587	2.62014	3.13988	3.30298	3.00647	597	570	417	1380	2009	1015
MUC1	mucin 1, cell surface associated	0.115982	-0.935609	0.0336253	3.47392	3.2033	3.086	2.48714	2.08279	2.38739	2978	1597	1219	307	121	244
PRR11	proline rich 11	2.58637	0.41269	0.033802	2.85248	3	2.9248	3.27989	3.48073	3.2235	712	1000	841	1905	3025	1673
TPK1	thiamin pyrophosphokinase 1	2.31148	0.363889	0.033867	1.32222	1.07918	1.44716	1.59106	1.78533	1.61278	21	12	28	39	61	41
ERFE	erythroferrone	2.44828	0.38886	0.0339921	1.07918	1.17609	0.30103	1.43136	1.30103	1.38021	12	15	2	27	20	24
BRIP1	BRCA1 interacting protein C-terminal helicase 1	3.23382	0.509716	0.034058	2.56703	2.44091	2.49554	3.10789	3.08991	2.7679	369	276	313	1282	1230	586
BLM	BLM RecQ like helicase	5.132	0.710287	0.0341095	1.88649	1.85733	2.00432	2.72016	2.73799	2.32428	77	72	101	525	547	211
ACTG1P20	actin gamma 1 pseudogene 20	1.42424	0.153584	0.0342855	1.50515	1.60206	1.43136	1.63347	1.6721	1.70757	32	40	27	43	47	51
CKS1B	CDC28 protein kinase regulatory subunit 1B	1.90933	0.280881	0.0345331	2.48855	2.40312	2.30103	2.74586	2.7356	2.54654	308	253	200	557	544	352
ODF2	outer dense fiber of sperm tails 2	1.81953	0.25996	0.0347103	2.75815	2.56703	2.67302	2.83632	3.02366	2.91855	573	369	471	686	1056	829
LINC01679	long intergenic non-protein coding RNA 1679	2.57143	0.410174	0.0349915	1.61278	1.14613	1.34242	1.73239	1.9345	1.76343	41	14	22	54	86	58
SHMT1	serine hydroxymethyltransferase 1	2.01222	0.303677	0.0352789	2.50379	2.50651	2.25042	2.72428	2.83632	2.63347	319	321	178	530	686	430
LIN54	lin-54 DREAM MuvB core complex component	1.80898	0.257434	0.0355472	2.85854	2.59329	2.66932	2.90037	3.04844	2.97635	722	392	467	795	1118	947
HS3ST3A1	heparan sulfate-glucosamine 3-sulfotransferase 3A1	3.41176	0.532979	0.0356239	0.90309	0	0.954243	1.41497	1.20412	1.20412	8	0	9	26	16	16
POLQ	DNA polymerase theta	4.158	0.618884	0.0358052	2.09342	2.2014	2.37291	2.85065	3.00988	2.62941	124	159	236	709	1023	426
NFKBID	NFKB inhibitor delta	1.79812	0.254819	0.0359446	1.92942	1.69897	1.89209	2.00432	2.18184	2.11394	85	50	78	101	152	130
NQO2	N-ribosyldihydronicotinamide:quinone reductase 2	1.55703	0.192297	0.0360081	2.19312	2.08991	1.99123	2.22789	2.34439	2.29447	156	123	98	169	221	197
GNG2	G protein subunit gamma 2	3.76316	0.575552	0.0361147	0.60206	0.30103	1.50515	1.77085	1.60206	1.64345	4	2	32	59	40	44
TIPIN	TIMELESS interacting protein	2.08054	0.318175	0.0361647	2.04532	1.89209	2.03743	2.25768	2.43457	2.22272	111	78	109	181	272	167
SNORD15B	small nucleolar RNA, C/D box 15B	0.330693	-0.480575	0.0362759	2.33244	2.26482	2.02531	1.92428	1.74819	1.43136	215	184	106	84	56	27
SUV39H1	suppressor of variegation 3-9 homolog 1	2.98271	0.474611	0.036287	2.03743	2.01284	2.13033	2.40312	2.6902	2.46538	109	103	135	253	490	292
SNTA1	syntrophin alpha 1	1.54286	0.188326	0.0362895	1.96379	1.79239	1.95904	2.10037	2.03342	2.15836	92	62	91	126	108	144
ADRA1B	adrenoceptor alpha 1B	3.33333	0.522879	0.036748	0	0.69897	1.32222	1.43136	1.5563	1.43136	1	5	21	27	36	27
FAAP24	FA core complex associated protein 24	1.80469	0.256402	0.0370139	1.79934	1.44716	1.5682	1.85126	1.92428	1.88081	63	28	37	71	84	76
TRIP13	thyroid hormone receptor interactor 13	3.37397	0.528141	0.037432	2.41664	2.33041	2.78958	2.92891	3.23121	3.05269	261	214	616	849	1703	1129
TALAM1	TALAM1 transcript, MALAT1 antisense RNA	0.32646	-0.486169	0.0374434	2.11727	2.00432	1.77085	1.4624	1.41497	1.60206	131	101	59	29	26	40
COL8A1	collagen type VIII alpha 1 chain	6.40541	0.806547	0.0374761	1.41497	0.477121	0.90309	1.85126	2.07188	1.68124	26	3	8	71	118	48
CCAT1	colon cancer associated transcript 1	5.375	0.730378	0.0377334	0	0.69897	0.477121	1.11394	0.954243	1.32222	0	5	3	13	9	21
ARHGAP11A	Rho GTPase activating protein 11A	4.6087	0.663578	0.0377563	0.90309	0.60206	1.04139	1.50515	1.716	1.34242	8	4	11	32	52	22
TMEM249	transmembrane protein 249	2.57143	0.410174	0.0379966	0.477121	0.90309	1.23045	1.41497	1.27875	1.43136	3	8	17	26	19	27
PFKP	phosphofructokinase, platelet	1.61726	0.208779	0.0380813	3.80706	3.6733	3.69461	3.83245	3.99396	3.97025	6413	4713	4950	6799	9862	9338
BCL2L12	BCL2 like 12	2.68733	0.429321	0.0382452	2.13033	1.94939	2.16732	2.4456	2.66652	2.40483	135	89	147	279	464	254
MHENCR	melanoma highly expressed competing endogenous lncRNA for miR-425 and miR-489	0.726316	-0.138875	0.038287	1.5563	1.50515	1.43136	1.39794	1.36173	1.32222	36	32	27	25	23	21
GRK5	G protein-coupled receptor kinase 5	2.47577	0.39371	0.0383153	1.6902	1.6902	2.11059	2.29885	2.35025	2.14301	49	49	129	199	224	139
MCM5	minichromosome maintenance complex component 5	3.18587	0.503228	0.0383565	2.58995	2.66839	2.65031	3.2014	3.25212	2.88705	389	466	447	1590	1787	771
CDKL2	cyclin dependent kinase like 2	1.97537	0.295648	0.0393188	1.9345	1.73239	1.79934	2.04922	2.06446	2.23805	86	54	63	112	116	173
CCDC150	coiled-coil domain containing 150	3.23636	0.510057	0.0394504	1.32222	1.11394	1.32222	1.6721	1.9345	1.65321	21	13	21	47	86	45
HAUS7	HAUS augmin like complex subunit 7	2.5098	0.39964	0.0395437	1.5682	1.63347	1.86332	1.98677	2.23805	2.0569	37	43	73	97	173	114
ZGRF1	zinc finger GRF-type containing 1	3.02156	0.480232	0.0396623	2.14301	2.14613	1.96379	2.67578	2.63849	2.32634	139	140	92	474	435	212
EREG	epiregulin	2.73578	0.437081	0.039702	3.7255	3.28691	3.84757	4.00238	4.24482	4.05956	5315	1936	7040	10055	17572	11470
E2F1	E2F transcription factor 1	3.5	0.544068	0.039782	1.53148	1.64345	1.81954	2.33244	2.29667	1.95904	34	44	66	215	198	91
CENPK	centromere protein K	3.72689	0.571347	0.0398118	1.88649	1.75587	2.01703	2.54777	2.57864	2.19033	77	57	104	353	379	155
MYBL2	MYB proto-oncogene like 2	5.70884	0.756548	0.0398897	2.08279	2.04922	2.42325	2.98588	3.13988	2.69461	121	112	265	968	1380	495
STMN3	stathmin 3	3.6087	0.55735	0.0399176	2.04532	1.91908	1.77085	2.62014	2.51188	2.233	111	83	59	417	325	171
CAPN10-AS1	NA	3.65714	0.563142	0.0403727	0.954243	0.90309	1.25527	1.73239	1.70757	1.36173	9	8	18	54	51	23
ZWILCH	zwilch kinetochore protein	3.24294	0.510939	0.0403807	2.61805	2.53275	2.68395	2.90417	3.27091	3.13033	415	341	483	802	1866	1350
TEDC1	tubulin epsilon and delta complex 1	3.46479	0.539677	0.040415	1.34242	1	1.59106	1.75587	2.06446	1.86332	22	10	39	57	116	73
HMGA2	high mobility group AT-hook 2	2.20319	0.343052	0.0407435	3.27184	3.02407	3.40243	3.58961	3.70714	3.48173	1870	1057	2526	3887	5095	3032
SNORD26	small nucleolar RNA, C/D box 26	1.85714	0.268845	0.0408667	0.845098	1.04139	1	1.20412	1.34242	1.14613	7	11	10	16	22	14
DIAPH3	diaphanous related formin 3	3.88462	0.589348	0.0409573	2.22272	2.42813	2.33244	2.9058	3.086	2.69984	167	268	215	805	1219	501
LOC101927415	NA	2.54545	0.405765	0.0409661	1.07918	0.69897	1.20412	1.47712	1.54407	1.27875	12	5	16	30	35	19
SASS6	SAS-6 centriolar assembly protein	2.13442	0.32928	0.0409815	2.5302	2.34044	2.37658	2.68574	2.87737	2.66276	339	219	238	485	754	460
FSCN1	fascin actin-bundling protein 1	2.1049	0.323232	0.0412653	3.94503	3.70927	3.97859	4.13596	4.33427	4.149	8811	5120	9519	13676	21591	14093
PIMREG	PICALM interacting mitotic regulator	4.84	0.684845	0.0414077	1.30103	1.34242	1.51851	2.06446	2.25285	1.83251	20	22	33	116	179	68
VRK1	VRK serine/threonine kinase 1	2.1006	0.322343	0.0414647	2.73878	2.47712	2.51188	2.86332	3.02653	2.82672	548	300	325	730	1063	671
CEP55	centrosomal protein 55	5.15207	0.711982	0.0414785	2.35603	2.3784	2.55145	3.18949	3.29994	2.84073	227	239	356	1547	1995	693
CENPO	centromere protein O	3.00955	0.478502	0.0416904	2.48996	2.21748	2.4133	2.81823	3.0187	2.70243	309	165	259	658	1044	504
ZNF726	zinc finger protein 726	2.07182	0.316353	0.0417882	1.73239	1.90849	1.66276	1.95424	2.19312	2.11059	54	81	46	90	156	129
PCNA	proliferating cell nuclear antigen	2.43174	0.385916	0.0419529	2.95809	3.18752	3.06558	3.56608	3.51228	3.26623	908	1540	1163	3682	3253	1846
RNR2	l-rRNA	0.424547	-0.372074	0.0419631	4.98175	4.87404	4.74583	4.19404	4.52634	4.67105	95885	74824	55697	15633	33600	46887
SPDL1	spindle apparatus coiled-coil protein 1	2.90251	0.462773	0.0421095	2.42975	2.16435	2.48144	2.76567	2.99388	2.71181	269	146	303	583	986	515
CENPL	centromere protein L	2.96508	0.472036	0.0421584	2.05308	1.98677	2.02119	2.49969	2.63347	2.27416	113	97	105	316	430	188
HAUS8	HAUS augmin like complex subunit 8	2.56209	0.408595	0.0422908	1.77815	1.57978	1.74036	2.00432	2.26245	2.03342	60	38	55	101	183	108
POLE2	DNA polymerase epsilon 2, accessory subunit	3.55779	0.55118	0.0427129	1.6721	1.85733	1.90309	2.42975	2.49693	2.09691	47	72	80	269	314	125
MYOSLID	myocardin-induced smooth muscle lncRNA, inducer of differentiation	3.71172	0.569576	0.0427578	2.36736	1.57978	2.65706	3.08849	2.95036	2.75815	233	38	454	1226	892	573
GALNT4	polypeptide N-acetylgalactosaminyltransferase 4	1.96875	0.294191	0.0428469	1	1.04139	1.04139	1.14613	1.39794	1.38021	10	11	11	14	25	24
NCAPH2	non-SMC condensin II complex subunit H2	1.84486	0.265963	0.0428584	2.36922	2.14922	2.20412	2.52763	2.60097	2.39967	234	141	160	337	399	251
GALE	UDP-galactose-4-epimerase	1.60651	0.205883	0.0429306	2.85733	2.60206	2.70672	2.88138	2.989	2.94498	720	400	509	761	975	881
SLC39A4	solute carrier family 39 member 4	1.59352	0.202356	0.0429837	2.21484	2.04139	2.1038	2.23045	2.38382	2.35603	164	110	127	170	242	227
CYGB	cytoglobin	0.562808	-0.24964	0.0432154	2.51587	2.37475	2.3927	2.13033	2.0569	2.31806	328	237	247	135	114	208
CHEK1	checkpoint kinase 1	2.30122	0.361958	0.0436434	2.83187	2.69285	2.67025	3.04454	3.23528	2.97635	679	493	468	1108	1719	947
CHRNA5	cholinergic receptor nicotinic alpha 5 subunit	2.14807	0.332048	0.0439373	2.34242	2.02938	2.14301	2.54283	2.617	2.37658	220	107	139	349	414	238
SULT1A1	sulfotransferase family 1A member 1	2.00962	0.303113	0.0440536	2.09342	2.35603	1.81291	2.4609	2.41497	2.45788	124	227	65	289	260	287
SH3KBP1	SH3 domain containing kinase binding protein 1	1.79223	0.253395	0.0441431	3.37088	3.04218	3.31387	3.42553	3.53441	3.57864	2349	1102	2060	2664	3423	3790
TONSL	tonsoku like, DNA repair protein	2.9115	0.464117	0.0441486	2.00432	1.93952	2.17898	2.43297	2.67394	2.38739	101	87	151	271	472	244
DLGAP5	DLG associated protein 5	4.53874	0.656935	0.0441511	2.13988	2.26245	2.36922	2.95665	3.07591	2.62634	138	183	234	905	1191	423
RASD1	ras related dexamethasone induced 1	0.129032	-0.889302	0.0441679	1	1.49136	1.32222	0	0.60206	0.60206	10	31	21	0	4	4
RFWD3	ring finger and WD repeat domain 3	1.65152	0.217885	0.0442101	3.25042	3.08279	3.03423	3.28668	3.42504	3.32818	1780	1210	1082	1935	2661	2129
MCM3	minichromosome maintenance complex component 3	2.45213	0.389544	0.0443317	3.0103	2.87099	2.95761	3.36866	3.45637	3.13354	1024	743	907	2337	2860	1360
MSTO1	misato mitochondrial distribution and morphology regulator 1	1.92208	0.283771	0.0443957	1.39794	1.14613	1.57978	1.62325	1.75587	1.6902	25	14	38	42	57	49
CIP2A	cell proliferation regulating inhibitor of protein phosphatase 2A	4.07806	0.610454	0.0444848	2.20952	1.92428	2.35793	2.80003	2.96988	2.56703	162	84	228	631	933	369
MKI67	marker of proliferation Ki-67	3.37838	0.528709	0.0444895	3.43265	3.26505	3.37328	3.95875	4.00753	3.61055	2708	1841	2362	9094	10175	4079
CAPN5	calpain 5	0.347287	-0.459312	0.0447538	2.7767	2.43136	2.62531	2.20683	2.02938	2.25527	598	270	422	161	107	180
E2F7	E2F transcription factor 7	4.80783	0.681949	0.0450637	2.2014	2.05308	2.4624	3.03503	3.07809	2.62428	159	113	290	1084	1197	421
SPINK8	serine peptidase inhibitor, Kazal type 8 (putative)	0.0892857	-1.04922	0.0457239	1.47712	1.07918	1.14613	0	0	0.69897	30	12	14	0	0	5
TRHDE-AS1	TRHDE antisense RNA 1	3.53125	0.547928	0.0457545	1.11394	1.11394	0.778151	1.74036	1.38021	1.53148	13	13	6	55	24	34
CDC6	cell division cycle 6	4.61905	0.664552	0.0458684	2.01284	2.02119	2.50106	2.91328	3.0667	2.64345	103	105	317	819	1166	440
CENPQ	centromere protein Q	2.83203	0.452098	0.0461134	2.04532	1.91908	1.79239	2.4216	2.50515	2.14922	111	83	62	264	320	141
KRT7-AS	KRT7 antisense RNA 1	0.324675	-0.488551	0.0462147	1.51851	1.44716	1.20412	1.17609	0.60206	0.778151	33	28	16	15	4	6
FANCB	FA complementation group B	3.06857	0.486936	0.0462158	1.90309	1.75587	1.57978	2.36173	2.31806	1.99564	80	57	38	230	208	99
PUF60	poly(U) binding splicing factor 60	2.66667	0.425969	0.0463891	1.27875	1.23045	1.32222	1.54407	1.85733	1.65321	19	17	21	35	72	45
NRP1	neuropilin 1	2.98972	0.475631	0.0466466	3.13098	3.02898	3.24601	3.7471	3.65963	3.37162	1352	1069	1762	5586	4567	2353
TCOF1	treacle ribosome biogenesis factor 1	2.53048	0.403202	0.0467676	3.03543	2.79796	2.99739	3.26293	3.50705	3.25624	1085	628	994	1832	3214	1804
RNR1	s-rRNA	0.503924	-0.297635	0.0469179	4.60965	4.55641	4.45933	3.91572	4.2863	4.40824	40705	36009	28796	8236	19333	25600
SNORA4	small nucleolar RNA, H/ACA box 4	0.504854	-0.296834	0.0476038	1.57978	1.61278	1.38021	1.36173	1.11394	1.20412	38	41	24	23	13	16
LOC102724532	uncharacterized LOC102724532	0.747899	-0.126157	0.0477232	1.65321	1.54407	1.59106	1.41497	1.47712	1.51851	45	35	39	26	30	33
TREM2	triggering receptor expressed on myeloid cells 2	1.96712	0.29383	0.047804	2.0569	2.07918	2.45179	2.49136	2.57864	2.51587	114	120	283	310	379	328
DTYMK	deoxythymidylate kinase	2.09408	0.320993	0.0478722	2.29226	2.20412	2.33846	2.56585	2.73159	2.46982	196	160	218	368	539	295
MCM4	minichromosome maintenance complex component 4	2.81422	0.449358	0.0479773	3.16256	3.05269	3.21405	3.64562	3.71784	3.34869	1454	1129	1637	4422	5222	2232
LOC100286925	uncharacterized LOC100286925	2.34615	0.370356	0.0482547	1.14613	0.778151	0.778151	1.14613	1.38021	1.36173	14	6	6	14	24	23
TRIM16L	tripartite motif containing 16 like	0.615428	-0.210823	0.048389	2.82802	2.71265	2.76864	2.45637	2.69723	2.48996	673	516	587	286	498	309
BUB1	BUB1 mitotic checkpoint serine/threonine kinase	5.01408	0.700192	0.0484229	2.37658	2.33041	2.60206	3.10585	3.33885	2.91062	238	214	400	1276	2182	814
NBPF1	NBPF member 1	1.45218	0.162022	0.0485944	2.56229	2.37658	2.38739	2.57171	2.63949	2.62428	365	238	244	373	436	421
MTHFD1L	methylenetetrahydrofolate dehydrogenase (NADP+ dependent) 1 like	2.21986	0.346325	0.0488806	2.78888	2.70842	2.75282	2.89708	3.20871	3.13033	615	511	566	789	1617	1350
DLSTP1	dihydrolipoamide S-succinyltransferase pseudogene 1	0.472222	-0.325854	0.0492465	1.62325	1.60206	1.41497	1.41497	1.14613	1.04139	42	40	26	26	14	11
LIX1L	limb and CNS expressed 1 like	2.33117	0.367574	0.0495803	2.6902	2.46687	2.65225	3.02325	3.08672	2.77525	490	293	449	1055	1221	596
KIF22	kinesin family member 22	2.27605	0.357182	0.049615	2.73159	2.57054	2.57403	2.91381	3.13066	2.87852	539	372	375	820	1351	756
NUF2	NUF2 component of NDC80 kinetochore complex	4.12261	0.615172	0.0497856	1.89209	1.9345	1.98677	2.62634	2.68664	2.22272	78	86	97	423	486	167
ADORA2B	adenosine A2b receptor	2.50689	0.399134	0.0499437	2.79518	2.49831	2.7679	3.03222	3.25188	2.98227	624	315	586	1077	1786	960
BAG2	BCL2 associated athanogene 2	3.5784	0.553689	0.0499839	1.90309	1.716	2.19033	2.41664	2.70672	2.40993	80	52	155	261	509	257
PRR5L	proline rich 5 like	1.60759	0.206177	0.0500273	1.38021	1.47712	1.39794	1.72428	1.54407	1.59106	24	30	25	53	35	39
SNORD96A	small nucleolar RNA, C/D box 96A	2.1875	0.339948	0.0502571	1.07918	0.845098	1.11394	1.17609	1.43136	1.44716	12	7	13	15	27	28
LINC01269	long intergenic non-protein coding RNA 1269	0.281633	-0.550317	0.0503122	2.02531	1.63347	1.98227	1.39794	0.90309	1.5563	106	43	96	25	8	36
LOC100289230	uncharacterized LOC100289230	1.79412	0.253851	0.0503237	1.20412	0.90309	1	1.34242	1.36173	1.20412	16	8	10	22	23	16
FANCA	FA complementation group A	3.24946	0.511811	0.0503669	2.16732	2.19866	2.19312	2.8014	2.78888	2.39794	147	158	156	633	615	250
CDKN3	cyclin dependent kinase inhibitor 3	3.42469	0.534621	0.050519	1.99564	2.13354	2.23045	2.72916	2.79029	2.36922	99	136	170	536	617	234
PRIM2	DNA primase subunit 2	2.00365	0.301823	0.0508104	2.549	2.35793	2.3784	2.66839	2.86332	2.65225	354	228	239	466	730	449
BRCA2	BRCA2 DNA repair associated	4.35023	0.638512	0.0514595	2.57864	2.49415	2.5955	3.1529	3.38021	2.95328	379	312	394	1422	2400	898
RAB17	RAB17, member RAS oncogene family	3.21429	0.507084	0.051469	1.36173	1.50515	1.17609	1.61278	1.90849	2.01284	23	32	15	41	81	103
HAS2-AS1	HAS2 antisense RNA 1	3.66667	0.564271	0.0516935	0.30103	0	1	1	1.20412	1.25527	2	0	10	10	16	18
SYTL5	synaptotagmin like 5	0.244048	-0.612525	0.0518252	1.88649	1.49136	1.77815	1.44716	0.30103	1.04139	77	31	60	28	2	11
PPP2R3C	protein phosphatase 2 regulatory subunit B''gamma	1.52249	0.182555	0.0518921	2.37107	2.15534	2.30103	2.4183	2.53529	2.43933	235	143	200	262	343	275
RACGAP1	Rac GTPase activating protein 1	2.34963	0.371	0.052013	3.02078	2.88024	2.89708	3.2783	3.44932	3.14301	1049	759	789	1898	2814	1390
SMCO4	single-pass membrane protein with coiled-coil domains 4	1.80702	0.256962	0.0522048	1.39794	1.23045	1.17609	1.60206	1.57978	1.39794	25	17	15	40	38	25
MPHOSPH9	M-phase phosphoprotein 9	2.32599	0.366608	0.0522175	2.37475	2.29667	2.39094	2.74036	2.84819	2.5172	237	198	246	550	705	329
SNORD45C	small nucleolar RNA, C/D box 45C	2.76923	0.442359	0.0523162	1.61278	1.23045	1.51851	1.68124	1.98227	2.03342	41	17	33	48	96	108
FANCI	FA complementation group I	2.99928	0.477017	0.0532034	2.6464	2.6721	2.68305	3.22401	3.25406	2.8537	443	470	482	1675	1795	714
FAM13C	family with sequence similarity 13 member C	2.45714	0.39043	0.0532912	1.32222	0.477121	1.04139	1.54407	1.36173	1.44716	21	3	11	35	23	28
OSER1-AS1	NA	0.153153	-0.814874	0.0534037	1.73239	1.62325	1.17609	0.69897	0.69897	0.845098	54	42	15	5	5	7
NEMP1	nuclear envelope integral membrane protein 1	2.42495	0.384702	0.0534727	2.95761	2.68664	2.73159	3.20844	3.31639	2.9987	907	486	539	1616	2072	997
AOC1	amine oxidase copper containing 1	0.153061	-0.815135	0.0541749	1.70757	1.20412	1.49136	0.845098	0.30103	0.778151	51	16	31	7	2	6
LINC00520	long intergenic non-protein coding RNA 520	0.370036	-0.431756	0.0541941	2.13672	2.36922	2.26245	1.17609	1.79239	2.10721	137	234	183	15	62	128
SHCBP1	SHC binding and spindle associated 1	4.75758	0.677386	0.0542033	1.9345	2.11394	2.25527	2.82802	2.96284	2.46687	86	130	180	673	918	293
PRPS1	phosphoribosyl pyrophosphate synthetase 1	2.21915	0.346187	0.0542702	2.48855	2.43933	2.63347	2.76864	3.01662	2.79379	308	275	430	587	1039	622
MIR4453HG	MIR4453 host gene	1.72	0.235528	0.0542953	1.6721	1.36173	1.47712	1.716	1.83251	1.716	47	23	30	52	68	52
PFKFB3	6-phosphofructo-2-kinase/fructose-2,6-biphosphatase 3	2.50956	0.399597	0.0543793	3.12287	2.95713	3.13862	3.24846	3.60228	3.51627	1327	906	1376	1772	4002	3283
LOC101927027	NA	2.73964	0.437693	0.0544941	2.47276	2.04139	2.29226	2.84323	2.80482	2.50106	297	110	196	697	638	317
SLC45A3	solute carrier family 45 member 3	1.91429	0.282007	0.0545027	2.02119	1.716	1.94448	2.07555	2.29667	2.18184	105	52	88	119	198	152
SLC25A19	solute carrier family 25 member 19	2.08451	0.319003	0.054566	1.89209	1.93952	2.07555	2.11727	2.40654	2.31387	78	87	119	131	255	206
PLOD1	procollagen-lysine,2-oxoglutarate 5-dioxygenase 1	1.7886	0.252513	0.054693	3.41896	3.14983	3.29688	3.46864	3.65398	3.52009	2624	1412	1981	2942	4508	3312
WDR17	WD repeat domain 17	10.9231	1.03834	0.0549162	1.14613	0.477121	0.954243	2.1959	1.87506	1.716	14	3	9	157	75	52
REXO5	RNA exonuclease 5	1.63448	0.21338	0.0549391	1.77815	1.74036	1.47712	1.94448	1.91908	1.81954	60	55	30	88	83	66
C18orf54	chromosome 18 open reading frame 54	2.06371	0.31465	0.05498	2.69197	2.40824	2.25042	2.78958	2.89265	2.71096	492	256	178	616	781	514
MDGA1	MAM domain containing glycosylphosphatidylinositol anchor 1	0.583333	-0.234083	0.0551341	1.86923	1.95424	1.80618	1.50515	1.59106	1.79239	74	90	64	32	39	62
KNTC1	kinetochore associated 1	2.19196	0.340832	0.0553115	2.86392	2.84696	2.63448	3.18526	3.23121	2.93095	731	703	431	1532	1703	853
PGAM4	phosphoglycerate mutase family member 4	2.32	0.365488	0.055421	1	0.778151	0.954243	1.14613	1.23045	1.43136	10	6	9	14	17	27
PAK6	p21 (RAC1) activated kinase 6	2.7027	0.431798	0.0554233	0.954243	1	1.25527	1.27875	1.57978	1.63347	9	10	18	19	38	43
HIRIP3	HIRA interacting protein 3	1.74848	0.242662	0.0554438	2.13988	2.05308	1.89763	2.30535	2.36361	2.15836	138	113	79	202	231	144
MCM2	minichromosome maintenance complex component 2	2.86897	0.457725	0.0555188	2.47712	2.59106	2.51188	3.07882	3.0835	2.69984	300	390	325	1199	1212	501
SNORA22C	small nucleolar RNA, H/ACA box 22C	0.307692	-0.511883	0.0556322	1.94448	1.65321	1.6902	1.53148	1.04139	1.04139	88	45	49	34	11	11
STX1A	syntaxin 1A	1.843	0.265524	0.056026	2.18469	1.78533	2.30103	2.35411	2.41162	2.4456	153	61	200	226	258	279
GINS1	GINS complex subunit 1	3.87626	0.588413	0.0560676	2.41497	2.27646	2.39094	3.00389	3.1014	2.62531	260	189	246	1009	1263	422
TGFA-IT1	TGFA intronic transcript 1	1.75758	0.244914	0.0560968	0.90309	1.11394	1.07918	1.14613	1.36173	1.32222	8	13	12	14	23	21
EXOSC8	exosome component 8	1.75565	0.244437	0.0561021	2.63347	2.39967	2.46687	2.67302	2.85491	2.7185	430	251	293	471	716	523
LOC101927023	uncharacterized LOC101927023	0.0892193	-1.04954	0.0562671	2.15836	1.92428	1.61278	0	0	1.34242	144	84	41	1	1	22
RECQL	RecQ like helicase	2.01267	0.303773	0.0564855	3.19756	2.7796	3.11193	3.28443	3.47553	3.31681	1576	602	1294	1925	2989	2074
SNORA23	small nucleolar RNA, H/ACA box 23	0.435484	-0.361028	0.0565574	1.69897	1.6902	1.39794	1.38021	1.23045	1.11394	50	49	25	24	17	13
ACD	ACD shelterin complex subunit and telomerase recruitment factor	1.70184	0.230919	0.0566133	2.57749	2.31387	2.36361	2.62839	2.74586	2.60746	378	206	231	425	557	405
TPX2	TPX2 microtubule nucleation factor	3.85877	0.586448	0.0568921	2.90091	2.88986	2.95036	3.48302	3.67779	3.23172	796	776	892	3041	4762	1705
NCAPD3	non-SMC condensin II complex subunit D3	2.58935	0.41319	0.0569296	2.9154	2.76716	2.81757	3.16465	3.4133	3.11261	823	585	657	1461	2590	1296
RNFT2	ring finger protein, transmembrane 2	2	0.30103	0.0570807	1.5563	1	1.25527	1.66276	1.57978	1.64345	36	10	18	46	38	44
ENO1	enolase 1	1.88879	0.276183	0.0572414	4.23302	3.93131	4.18853	4.27393	4.5012	4.43265	17101	8537	15436	18790	31710	27080
MCM6	minichromosome maintenance complex component 6	2.70107	0.431536	0.0573777	2.63043	2.77525	2.67117	3.20629	3.23249	2.8537	427	596	469	1608	1708	714
TIMELESS	timeless circadian regulator	2.94459	0.469026	0.0574366	2.43933	2.27184	2.44404	2.92788	2.98137	2.57287	275	187	278	847	958	374
MATN3	matrilin 3	2.86957	0.457816	0.0577916	1.38021	1.51851	1.07918	1.97772	1.77085	1.64345	24	33	12	95	59	44
SLC2A4RG	SLC2A4 regulator	1.37166	0.137247	0.057834	2.88252	2.70927	2.74819	2.943	2.94399	2.88138	763	512	560	877	879	761
HIST2H3D	NA	5.23377	0.718814	0.0579375	1.79239	1.62325	1.69897	2.50243	2.57978	2.03342	62	42	50	318	380	108
KIF14	kinesin family member 14	4.24624	0.628004	0.0583636	2.5092	2.48144	2.48287	3.13799	3.28981	2.79657	323	303	304	1374	1949	626
SMC4	structural maintenance of chromosomes 4	3.32548	0.521855	0.0588033	3.11025	3.12743	2.99123	3.59395	3.76923	3.34262	1289	1341	980	3926	5878	2201
TPI1	triosephosphate isomerase 1	1.73567	0.239468	0.0591716	3.93757	3.64572	3.87944	3.95554	4.12898	4.12626	8661	4423	7576	9027	13458	13374
CCNB2	cyclin B2	3.4637	0.53954	0.059238	2.22531	2.35218	2.32838	2.84757	3.01115	2.56703	168	225	213	704	1026	369
ZWINT	ZW10 interacting kinetochore protein	3.86916	0.587617	0.0594916	2.01703	2.0569	2.32222	2.76118	2.90526	2.43933	104	114	210	577	804	275
CORO1A	coronin 1A	2.73603	0.437121	0.0595797	2.18184	2.00432	2.42488	2.48572	2.82282	2.65225	152	101	266	306	665	449
PFKFB4	6-phosphofructo-2-kinase/fructose-2,6-biphosphatase 4	2.34552	0.370239	0.0596909	2.46982	1.98677	2.19033	2.69108	2.44871	2.70842	295	97	155	491	281	511
SNORD29	small nucleolar RNA, C/D box 29	4.66667	0.669007	0.0599361	0	0.69897	0.845098	0.954243	1.43136	1.30103	0	5	7	9	27	20
RAD54B	RAD54 homolog B	2	0.30103	0.0601035	2.33041	1.96848	2.06819	2.51188	2.50515	2.3075	214	93	117	325	320	203
SNORD95	small nucleolar RNA, C/D box 95	3.5	0.544068	0.0601698	0.954243	0.477121	0.778151	1	1.43136	1.41497	9	3	6	10	27	26
ADCK5	aarF domain containing kinase 5	1.76066	0.245674	0.061079	2.12385	1.80618	2.03342	2.13672	2.32634	2.27416	133	64	108	137	212	188
LGALS1	galectin 1	1.68274	0.226017	0.0613487	3.72173	3.72949	3.44483	3.7724	3.90119	3.93917	5269	5364	2785	5921	7965	8693
DNMT1	DNA methyltransferase 1	2.64562	0.422528	0.0614277	3.09656	2.92117	3.07773	3.41564	3.62284	3.273	1249	834	1196	2604	4196	1875
LOC730202	uncharacterized LOC730202	4.5	0.653213	0.0614825	0.477121	0	0.60206	0.954243	1.27875	0.90309	3	1	4	9	19	8
FIGNL1	fidgetin like 1	2.4119	0.38236	0.0615398	2.50106	2.34044	2.48287	2.81358	2.97635	2.63144	317	219	304	651	947	428
PI4KAP1	phosphatidylinositol 4-kinase alpha pseudogene 1	1.99145	0.29917	0.0617608	1.716	1.51851	1.50515	1.91908	1.716	1.99123	52	33	32	83	52	98
ASF1B	anti-silencing function 1B histone chaperone	5.75253	0.759859	0.0619321	1.72428	1.86332	1.85733	2.6981	2.70243	2.13354	53	73	72	499	504	136
ZNF530	zinc finger protein 530	1.7069	0.232207	0.0620313	1.91381	1.57978	1.73239	1.92942	1.97772	2.06819	82	38	54	85	95	117
RALGPS1	Ral GEF with PH domain and SH3 binding motif 1	0.381871	-0.418084	0.0622678	2.65896	2.51851	2.39967	1.38021	2.17319	2.3483	456	330	251	24	149	223
TROAP	trophinin associated protein	4.28169	0.631615	0.0623137	1.96379	1.8451	2.08636	2.6637	2.76343	2.24304	92	70	122	461	580	175
ST3GAL1	ST3 beta-galactoside alpha-2,3-sialyltransferase 1	2.0689	0.315739	0.0623525	2.97497	2.80482	2.96802	3.05881	3.36229	3.24229	944	638	929	1145	2303	1747
MZT1	mitotic spindle organizing protein 1	1.63565	0.213691	0.0626547	2.70243	2.48996	2.52763	2.70672	2.88138	2.78604	504	309	337	509	761	611
ECT2	epithelial cell transforming 2	2.33355	0.368016	0.0627501	3.08778	2.91381	3.04297	3.28443	3.54605	3.27989	1224	820	1104	1925	3516	1905
MAGEH1	MAGE family member H1	2.69231	0.430125	0.0628076	1.41497	1.30103	0.778151	1.47712	1.80618	1.66276	26	20	6	30	64	46
TSPAN5	tetraspanin 5	1.92271	0.283914	0.0631966	2.83315	2.75587	2.93349	3.12646	3.24895	2.97451	681	570	858	1338	1774	943
NDC80	NDC80 kinetochore complex component	3.90761	0.591911	0.0635525	1.94939	2.14613	2.14301	2.77815	2.80346	2.30535	89	140	139	600	636	202
DARS-AS1	DARS antisense RNA 1	1.56364	0.194136	0.0635723	1.63347	1.36173	1.64345	1.73239	1.716	1.81954	43	23	44	54	52	66
ZNF90	zinc finger protein 90	1.49321	0.174122	0.0639079	1.94939	1.91381	1.69897	1.99564	2.02531	2.09691	89	82	50	99	106	125
OIP5	Opa interacting protein 5	4.07	0.609594	0.0640009	1.36173	1.5563	1.61278	2.01703	2.33244	1.94448	23	36	41	104	215	88
SNORD89	small nucleolar RNA, C/D box 89	1.67308	0.223516	0.0640376	1.41497	1.11394	1.11394	1.44716	1.50515	1.43136	26	13	13	28	32	27
TUBA1B	tubulin alpha 1b	3.34117	0.523899	0.0640929	3.68538	3.49471	4.04127	4.17681	4.50136	4.22076	4846	3124	10997	15025	31722	16625
C9orf64	chromosome 9 open reading frame 64	1.5712	0.196232	0.0640972	2.45939	2.23045	2.24055	2.4624	2.5832	2.50515	288	170	174	290	383	320
ZRANB3	zinc finger RANBP2-type containing 3	1.8781	0.27372	0.0641178	2.25527	2.24055	1.94939	2.29003	2.51983	2.48572	180	174	89	195	331	306
ORC1	origin recognition complex subunit 1	3.66787	0.564414	0.0641319	1.79934	2.03743	2.02119	2.57171	2.68574	2.19866	63	109	105	373	485	158
AUNIP	aurora kinase A and ninein interacting protein	3.45706	0.538706	0.0643252	1.81291	1.92428	2.24797	2.40654	2.75815	2.47567	65	84	177	255	573	299
LOC105376382	NA	1.82008	0.260091	0.0643507	1.94448	1.50515	2.07555	2.18469	2.14613	2.15229	88	32	119	153	140	142
NCAPG	non-SMC condensin I complex subunit G	5.31641	0.725619	0.0643986	2.31806	2.4609	2.54407	3.26647	3.32263	2.74351	208	289	350	1847	2102	554
KIF11	kinesin family member 11	3.84929	0.58538	0.0647062	2.73159	2.70842	2.62634	3.29469	3.44762	2.95231	539	511	423	1971	2803	896
CYP4F12	cytochrome P450 family 4 subfamily F member 12	0.142857	-0.845098	0.064963	1.91381	1.30103	1.90309	1.14613	0.477121	0.954243	82	20	80	14	3	9
RFC2	replication factor C subunit 2	1.99891	0.300794	0.0652179	2.5977	2.37658	2.45788	2.80346	2.90091	2.61172	396	238	287	636	796	409
PRDX4	peroxiredoxin 4	1.7563	0.244598	0.0652866	2.96142	2.79657	2.88138	2.98767	3.23426	3.13226	915	626	761	972	1715	1356
UBE2T	ubiquitin conjugating enzyme E2 T	2.7451	0.438558	0.0654278	2.08991	1.98227	1.93952	2.57054	2.51188	2.15534	123	96	87	372	325	143
ENTPD3	ectonucleoside triphosphate diphosphohydrolase 3	0.638846	-0.194604	0.065601	2.9619	2.99388	2.82086	2.64246	2.83632	2.71012	916	986	662	439	686	513
SNORA67	small nucleolar RNA, H/ACA box 67	0.418667	-0.378132	0.0658419	2.14301	2.21219	1.86332	1.86332	1.66276	1.57978	139	163	73	73	46	38
CEP128	centrosomal protein 128	2.16923	0.336306	0.0658633	2.08991	2.0086	2	2.29226	2.52375	2.24304	123	102	100	196	334	175
CHAF1B	chromatin assembly factor 1 subunit B	2.77541	0.443328	0.0660173	2.13988	2.16435	2.14301	2.67486	2.70586	2.28556	138	146	139	473	508	193
FEN1	flap structure-specific endonuclease 1	3.18129	0.502603	0.066207	2.42813	2.3483	2.5611	2.96567	3.1209	2.67669	268	223	364	924	1321	475
AMIGO2	adhesion molecule with Ig like domain 2	2.54963	0.406478	0.0662197	2.70586	2.5966	2.7767	2.85974	3.24822	3.1245	508	395	598	724	1771	1332
SH2B3	SH2B adaptor protein 3	2.59653	0.414394	0.0662472	2.88986	2.5682	2.94151	3.26031	3.38057	3.00945	776	370	874	1821	2402	1022
YPEL1	yippee like 1	0.097561	-1.01072	0.0663431	1.65321	1.41497	1.04139	0.477121	0.477121	0.30103	45	26	11	3	3	2
RN7SL3	RNA component of signal recognition particle 7SL3	0.538402	-0.268893	0.0664872	3.64816	3.42062	3.51441	3.23629	3.12418	3.40123	4448	2634	3269	1723	1331	2519
PRC1	protein regulator of cytokinesis 1	4.31946	0.635429	0.0666355	2.42325	2.61066	2.63548	3.27021	3.35468	2.8109	265	408	432	1863	2263	647
ATAD2	ATPase family AAA domain containing 2	2.58198	0.411953	0.0667522	3.01115	2.91222	2.83759	3.39602	3.46105	3.06258	1026	817	688	2489	2891	1155
RAD51AP1	RAD51 associated protein 1	3.93301	0.594726	0.0668525	1.70757	1.87506	1.91908	2.57171	2.52634	2.05308	51	75	83	373	336	113
KIF18A	kinesin family member 18A	4.50142	0.653349	0.06687	1.98677	2.05308	2.15534	2.81558	2.86392	2.30963	97	113	143	654	731	204
ERCC6L	ERCC excision repair 6 like, spindle assembly checkpoint helicase	4.89883	0.690093	0.0668811	1.80618	1.89209	2.0607	2.62839	2.8109	2.27184	64	78	115	425	647	187
SGO1	shugoshin 1	4.51389	0.654551	0.0668846	1.88081	1.99564	2.05308	2.66745	2.81224	2.26951	76	99	113	465	649	186
PLEKHO2	pleckstrin homology domain containing O2	1.54034	0.187617	0.0671939	2.24551	2.11059	2.01703	2.34439	2.3784	2.23045	176	129	104	221	239	170
ASPM	abnormal spindle microtubule assembly	4.37777	0.641253	0.0672855	2.96284	3.02816	2.91009	3.59868	3.80092	3.29159	918	1067	813	3969	6323	1957
HIST1H2AJ	NA	3.78689	0.578282	0.0679755	1.69897	1.83885	1.80618	2.40993	2.52375	2.0086	50	69	64	257	334	102
LMNB2	lamin B2	2.54517	0.405717	0.0681908	3.19756	2.96473	3.12808	3.48756	3.67052	3.30535	1576	922	1343	3073	4683	2020
NEDD8-MDP1	NEDD8-MDP1 readthrough	2	0.30103	0.0681999	1.07918	1.14613	1.30103	1.41497	1.38021	1.62325	12	14	20	26	24	42
ST3GAL3	ST3 beta-galactoside alpha-2,3-sialyltransferase 3	1.44195	0.158949	0.0682945	2.04139	1.85733	1.92942	2.03342	2.16732	2.11394	110	72	85	108	147	130
UBE2C	ubiquitin conjugating enzyme E2 C	4.66096	0.668476	0.0683634	2.19033	2.40483	2.36922	3.02938	3.17782	2.62428	155	254	234	1070	1506	421
ENOSF1	enolase superfamily member 1	1.59364	0.202391	0.0684679	2.72916	2.51188	2.48144	2.70586	2.83885	2.81757	536	325	303	508	690	657
UHRF1	ubiquitin like with PHD and ring finger domains 1	4.28523	0.631975	0.06848	2.24551	2.19866	2.4183	3.02366	3.0667	2.52114	176	158	262	1056	1166	332
LINC01410	long intergenic non-protein coding RNA 1410	2.13846	0.330101	0.0684811	1.49136	1.04139	1.36173	1.62325	1.79239	1.54407	31	11	23	42	62	35
GINS3	GINS complex subunit 3	1.87831	0.273767	0.068496	2.56467	2.13672	2.4014	2.58206	2.7679	2.65514	367	137	252	382	586	452
CDC45	cell division cycle 45	4.95092	0.694686	0.0686947	1.38021	1.74036	1.92428	2.57519	2.51851	2.00432	24	55	84	376	330	101
PDK4	pyruvate dehydrogenase kinase 4	0.185949	-0.730607	0.0689523	2.97543	2.48287	3.05231	2.00432	1.65321	2.47129	945	304	1128	101	45	296
KMT2E-AS1	KMT2E antisense RNA 1	1.57182	0.196404	0.0689677	2.20412	1.94448	2.0569	2.18469	2.31387	2.32222	160	88	114	153	206	210
CKAP2L	cytoskeleton associated protein 2 like	4.29742	0.633208	0.0690519	2.35793	2.48996	2.549	3.10003	3.29425	2.77887	228	309	354	1259	1969	601
LIN9	lin-9 DREAM MuvB core complex component	1.68843	0.227482	0.0690524	2.50379	2.23045	2.26717	2.58206	2.65225	2.48714	319	170	185	382	449	307
NCAPG2	non-SMC condensin II complex subunit G2	3.72925	0.571622	0.0692804	2.47857	2.49276	2.54654	3.12254	3.24055	2.72346	301	311	352	1326	1740	529
ARHGAP33	Rho GTPase activating protein 33	2.625	0.419129	0.0693152	1.57978	1.27875	0.845098	1.88081	1.59106	1.72428	38	19	7	76	39	53
PPFIA3	PTPRF interacting protein alpha 3	1.82979	0.262401	0.0695673	1.32222	1.04139	1.17609	1.43136	1.34242	1.5682	21	11	15	27	22	37
MIR421	microRNA 421	0.396226	-0.402057	0.0695763	1.41497	1.14613	1.11394	0.954243	0.845098	0.69897	26	14	13	9	7	5
ANLN	anillin actin binding protein	4.51975	0.655114	0.0696024	2.92737	3.03503	3.20112	3.66755	3.92696	3.44747	846	1084	1589	4651	8452	2802
RAC3	Rac family small GTPase 3	0.692771	-0.15941	0.0697871	2.1038	2.07188	1.93952	1.8451	1.95424	1.8451	127	118	87	70	90	70
RMI1	RecQ mediated genome instability 1	1.86857	0.271508	0.0697992	2.57978	2.47712	2.36736	2.75891	2.86747	2.5966	380	300	233	574	737	395
SPAG5	sperm associated antigen 5	3.82016	0.582081	0.069937	2.10037	2.14922	2.3784	2.82543	2.98272	2.48144	126	141	239	669	961	303
STC1	stanniocalcin 1	2.41581	0.383062	0.0700982	3.32531	1.96379	3.19756	3.49817	3.56691	3.36192	2115	92	1576	3149	3689	2301
HELLS	helicase, lymphoid specific	3.35476	0.525662	0.0701325	2.47422	2.39794	2.46538	3.0026	3.13577	2.64836	298	250	292	1006	1367	445
TFPI2	tissue factor pathway inhibitor 2	3.76052	0.575248	0.0701814	3.2418	2.5955	3.85721	4.2382	3.97442	3.92314	1745	394	7198	17306	9428	8378
MRPL39	mitochondrial ribosomal protein L39	1.72093	0.235763	0.0702492	2.7679	2.617	2.66464	2.82086	3.04179	2.87679	586	414	462	662	1101	753
ZNF860	zinc finger protein 860	1.83784	0.264307	0.0703147	2.1038	1.79934	2.02531	2.1038	2.34242	2.29447	127	63	106	127	220	197
CCNB1	cyclin B1	3.97925	0.599801	0.0703147	2.73239	2.77305	2.94988	3.36324	3.62757	3.17725	540	593	891	2308	4242	1504
CPLX1	complexin 1	0.373737	-0.427433	0.0703873	1.6902	1.32222	1.4624	1.04139	1.17609	1.04139	49	21	29	11	15	11
TTF2	transcription termination factor 2	1.63763	0.214216	0.0703904	2.77159	2.63347	2.617	2.81558	3.00173	2.84011	591	430	414	654	1004	692
CLSPN	claspin	5.42779	0.734623	0.0705853	2.0569	1.85126	2.55871	3.04336	3.16791	2.59329	114	71	362	1105	1472	392
SDC3	syndecan 3	1.90896	0.280798	0.0705949	3.17377	2.90902	2.75967	3.18583	3.35717	3.22634	1492	811	575	1534	2276	1684
FAM72A	family with sequence similarity 72 member A	2.54701	0.40603	0.0708557	1.47712	1.60206	1.6721	2.08636	2.09691	1.70757	30	40	47	122	125	51
KNL1	kinetochore scaffold 1	5.20779	0.716654	0.0712051	2.47129	2.52634	2.64933	3.22712	3.48029	2.95665	296	336	446	1687	3022	905
CDCA5	cell division cycle associated 5	4.04296	0.606699	0.0712808	1.95904	2.15534	2.26717	2.80209	2.91487	2.37658	91	143	185	634	822	238
DDX39A	DExD-box helicase 39A	2.60566	0.415917	0.0713367	2.27416	2.16137	2.42813	2.57749	2.8893	2.61595	188	145	268	378	775	413
MIR181A1HG	MIR181A1 host gene	2.24324	0.350876	0.0713625	1.25527	0.69897	1.14613	1.5682	1.41497	1.30103	18	5	14	37	26	20
ATAD5	ATPase family AAA domain containing 5	3.1809	0.502551	0.0713871	2.29885	2.32634	2.26951	2.78032	2.98	2.53275	199	212	186	603	955	341
OSBP2	oxysterol binding protein 2	2.18309	0.339072	0.0714784	2.95085	2.49831	3.08529	3.15655	3.36996	3.1807	893	315	1217	1434	2344	1516
RFC4	replication factor C subunit 4	1.77197	0.248457	0.071745	2.21748	2.14301	2.06819	2.49831	2.41664	2.23045	165	139	117	315	261	170
XRCC2	X-ray repair cross complementing 2	3.72558	0.571194	0.0718471	1.73239	1.73239	2.02938	2.39094	2.6149	2.15534	54	54	107	246	412	143
NUSAP1	nucleolar and spindle associated protein 1	3.60911	0.5574	0.0718607	2.67578	2.68485	2.49969	3.28285	3.31154	2.80003	474	484	316	1918	2049	631
STIL	STIL centriolar assembly protein	2.46866	0.392462	0.0719353	2.81158	2.5832	2.60746	3.04961	3.22737	2.86688	648	383	405	1121	1688	736
BUB1B	BUB1 mitotic checkpoint serine/threonine kinase B	4.5513	0.658136	0.0721401	2.22272	2.31806	2.44404	3.02202	3.17782	2.617	167	208	278	1052	1506	414
RFC5	replication factor C subunit 5	1.76463	0.246653	0.0724808	2.46687	2.37475	2.34635	2.67761	2.74351	2.47276	293	237	222	476	554	297
INTS7	integrator complex subunit 7	1.82127	0.260374	0.0729944	2.91855	2.56229	2.7796	2.99564	3.14333	2.94939	829	365	602	990	1391	890
PCDH9	protocadherin 9	3.66667	0.564271	0.0733165	1.14613	0.845098	1.07918	1.64345	1.25527	1.77085	14	7	12	44	18	59
RGS11	regulator of G protein signaling 11	0.263158	-0.579784	0.0733885	1.53148	1.47712	1.07918	0	0.845098	1.11394	34	30	12	0	7	13
GRB10	growth factor receptor bound protein 10	2.61446	0.417382	0.0737494	1.95904	1.79239	2.25285	2.25527	2.60853	2.45025	91	62	179	180	406	282
DEPDC1B	DEP domain containing 1B	2.59055	0.413392	0.0741772	2.53148	2.45484	2.13672	2.85854	2.95036	2.5563	340	285	137	722	892	360
CENPN	centromere protein N	2.6463	0.422638	0.0741911	2.59329	2.37291	2.65514	2.85733	3.15503	2.85065	392	236	452	720	1429	709
DSCC1	DNA replication and sister chromatid cohesion 1	4.34667	0.638156	0.0743415	1.39794	1.81954	1.77085	2.25768	2.54407	2.08279	25	66	59	181	350	121
RPSAP52	ribosomal protein SA pseudogene 52	3.63158	0.560095	0.074378	1.04139	1.5563	1.4624	1.60206	2.11059	2.02938	11	36	29	40	129	107
CREM	cAMP responsive element modulator	1.49005	0.173201	0.0745046	2.24304	1.93952	2.14613	2.25768	2.30963	2.33041	175	87	140	181	204	214
SKA3	spindle and kinetochore associated complex subunit 3	3.94921	0.59651	0.0745548	2.18752	2.32428	2.31387	2.83251	3.07445	2.58883	154	211	206	680	1187	388
POC1A	POC1 centriolar protein A	2.02192	0.305763	0.0746795	2.16137	1.99564	2.08279	2.3075	2.53908	2.27646	145	99	121	203	346	189
ZMYND12	zinc finger MYND-type containing 12	0.275	-0.560667	0.0748488	1.60206	1.41497	1.14613	0.778151	0.477121	1.11394	40	26	14	6	3	13
PRR34-AS1	PRR34 antisense RNA 1	1.57678	0.197771	0.0749119	2.33846	2.15534	2.23805	2.33646	2.53782	2.44716	218	143	173	217	345	280
LOC101927136	uncharacterized LOC101927136	0.400237	-0.397683	0.0749194	2.73878	3.06558	2.91645	2.08636	2.57749	2.71181	548	1163	825	122	378	515
KDELR3	KDEL endoplasmic reticulum protein retention receptor 3	1.85034	0.267252	0.0750636	2.33646	2.17026	2.3483	2.43616	2.51188	2.6902	217	148	223	273	325	490
TMEM238	transmembrane protein 238	0.503185	-0.298273	0.0750663	1.8451	1.66276	1.61278	1.23045	1.57978	1.38021	70	46	41	17	38	24
DUT	deoxyuridine triphosphatase	1.69843	0.230047	0.0751461	3.01368	2.7679	2.78319	3.1116	3.18184	2.98498	1032	586	607	1293	1520	966
RBM11	RNA binding motif protein 11	3.32	0.521138	0.0753458	1.14613	0	1.04139	1.61278	1.38021	1.25527	14	0	11	41	24	18
SNORA48	small nucleolar RNA, H/ACA box 48	0.418641	-0.378158	0.0758045	2.4624	2.25285	2.21484	2.18469	1.81291	1.6721	290	179	164	153	65	47
EXO1	exonuclease 1	4.57377	0.660274	0.0758727	1.97772	1.96379	2.25285	2.87967	2.85673	2.29447	95	92	179	758	719	197
RRP7A	ribosomal RNA processing 7 homolog A	1.87076	0.272019	0.0759038	2.99957	2.93551	2.83059	2.99739	3.26553	3.28126	999	862	677	994	1843	1911
H2AFZ	NA	1.81545	0.258984	0.075975	3.25042	3.01662	3.17754	3.43233	3.52336	3.25696	1780	1039	1505	2706	3337	1807
NCAPH	non-SMC condensin I complex subunit H	4.51836	0.654981	0.0759796	2.13672	2.11727	2.29003	2.89209	3.01828	2.42975	137	131	195	780	1043	269
FAR2	fatty acyl-CoA reductase 2	5.14754	0.7116	0.0762549	1.74819	1.30103	1.66276	2.32015	2.51983	1.94448	56	20	46	209	331	88
PMFBP1	polyamine modulated factor 1 binding protein 1	0.207668	-0.682631	0.0764604	2.13033	2.15229	1.5563	1	1.36173	1.50515	135	142	36	10	23	32
RNF208	ring finger protein 208	0.158371	-0.800324	0.0765107	2.08991	1.79239	1.5563	0.845098	0.90309	1.30103	123	62	36	7	8	20
SCML2	Scm polycomb group protein like 2	2.42857	0.385351	0.0765234	1.43136	0.954243	1.30103	1.51851	1.81291	1.57978	27	9	20	33	65	38
CDK1	cyclin dependent kinase 1	4.46552	0.649872	0.0766289	2.42488	2.52634	2.51322	3.26834	3.25768	2.68034	266	336	326	1855	1810	479
CIT	citron rho-interacting serine/threonine kinase	2.84079	0.453439	0.0766391	2.55751	2.64345	2.50106	3.04532	3.18412	2.73078	361	440	317	1110	1528	538
PGLYRP4	peptidoglycan recognition protein 4	0.448996	-0.347758	0.0766716	2.68124	2.68842	2.44248	1.85733	2.26007	2.4843	480	488	277	72	182	305
MCM10	minichromosome maintenance 10 replication initiation factor	4.48718	0.651973	0.0770286	1.79934	1.96848	2.29003	2.77232	2.88986	2.31597	63	93	195	592	776	207
ARHGAP30	Rho GTPase activating protein 30	0.336735	-0.472712	0.077059	1.6902	1.36173	1.41497	0.477121	1.14613	1.20412	49	23	26	3	14	16
EFHD2	EF-hand domain family member D2	1.70667	0.232149	0.0771059	3.48029	3.13033	3.43981	3.64699	3.66577	3.49024	3022	1350	2753	4436	4632	3092
NASP	nuclear autoantigenic sperm protein	2.09816	0.321839	0.0772083	2.53275	2.38382	2.36549	2.83123	2.84757	2.51587	341	242	232	678	704	328
LOC100506282	uncharacterized LOC100506282	1.55556	0.191886	0.0775032	1.39794	1.43136	1.4624	1.70757	1.47712	1.65321	25	27	29	51	30	45
RRM2	ribonucleotide reductase regulatory subunit M2	5.30667	0.724822	0.0776931	2.58771	2.68664	3.06145	3.61034	3.73102	3.10924	387	486	1152	4077	5383	1286
POLA2	DNA polymerase alpha 2, accessory subunit	2.52318	0.401948	0.077842	2.19033	2.00432	2.29447	2.60853	2.72346	2.31806	155	101	197	406	529	208
SNHG25	small nucleolar RNA host gene 25	0.363958	-0.438949	0.0780531	1.80618	1.87506	2.15836	1.39794	1.60206	1.57978	64	75	144	25	40	38
LINC02159	long intergenic non-protein coding RNA 2159	0.442478	-0.354108	0.0781372	1.69897	1.51851	1.47712	0.69897	1.25527	1.43136	50	33	30	5	18	27
GLRX	glutaredoxin	0.232289	-0.633972	0.0782114	2.8791	2.32838	2.69723	1.94939	1.91381	2.23045	757	213	498	89	82	170
EBI3	Epstein-Barr virus induced 3	5.6	0.748188	0.0783856	1.04139	0	0.477121	1.66276	1.36173	1.17609	11	1	3	46	23	15
AURKB	aurora kinase B	4.4281	0.646218	0.0784153	1.98677	1.97772	2.0569	2.69548	2.83506	2.24304	97	95	114	496	684	175
LINC00537	long intergenic non-protein coding RNA 537	2.06897	0.315753	0.0785426	1.75587	1.4624	1.47712	2.02531	1.90309	1.73239	57	29	30	106	80	54
CORO2B	coronin 2B	1.92424	0.28426	0.0785968	1.83885	1.64345	1.92942	2.13672	2.20683	1.91908	69	44	85	137	161	83
IL20RB	interleukin 20 receptor subunit beta	0.317868	-0.497753	0.0786138	4.09461	3.91635	3.62675	3.53744	3.26647	3.41929	12434	8248	4234	3447	1847	2626
PAICS	phosphoribosylaminoimidazole carboxylase and phosphoribosylaminoimidazolesuccinocarboxamide synthase	1.88715	0.275806	0.0786555	3.64335	3.5244	3.54419	3.72255	3.99038	3.78965	4399	3345	3501	5279	9781	6161
SMC2	structural maintenance of chromosomes 2	2.03514	0.308594	0.0789276	3.19893	2.98046	2.99651	3.26998	3.52479	3.29491	1581	956	992	1862	3348	1972
KPTN	kaptin, actin binding protein	1.76316	0.246291	0.0789326	1.89763	1.81954	1.91908	1.94448	2.15836	2.23045	79	66	83	88	144	170
SNAI2	snail family transcriptional repressor 2	1.62469	0.210772	0.079196	3.39585	3.18554	3.23376	3.47669	3.58838	3.38792	2488	1533	1713	2997	3876	2443
ITGA5	integrin subunit alpha 5	2.43339	0.386211	0.079604	3.5914	3.13988	3.50092	3.67614	3.99533	3.77305	3903	1380	3169	4744	9893	5930
CTSL	cathepsin L	1.78916	0.252648	0.0796121	3.05269	2.88705	3.03663	3.24969	3.36791	3.09202	1129	771	1088	1777	2333	1236
POLE	DNA polymerase epsilon, catalytic subunit	1.68687	0.227081	0.0796701	3.00389	2.88423	2.8451	3.11126	3.25983	3.02694	1009	766	700	1292	1819	1064
PARP2	poly(ADP-ribose) polymerase 2	1.55199	0.190889	0.0797567	2.62839	2.35025	2.40654	2.63849	2.72916	2.63548	425	224	255	435	536	432
MIR200CHG	MIR200C and MIR141 host gene	0.322034	-0.492098	0.079785	2.03743	1.96848	1.53148	1.43136	1.41497	1.36173	109	93	34	27	26	23
HOXC5	homeobox C5	2.29412	0.360616	0.0797896	1.32222	0.30103	1.04139	1.34242	1.50515	1.38021	21	2	11	22	32	24
CEP85	centrosomal protein 85	1.67592	0.224252	0.0798727	2.61172	2.38561	2.3962	2.6902	2.79727	2.59439	409	243	249	490	627	393
PTPN22	protein tyrosine phosphatase non-receptor type 22	0.293103	-0.532979	0.0799028	2.20952	2.13988	1.68124	1.4624	1.44716	1.65321	162	138	48	29	28	45
MSX2	msh homeobox 2	1.75369	0.243954	0.0799213	1.92428	1.6902	1.8451	1.90309	2.14301	2.13672	84	49	70	80	139	137
ESPL1	extra spindle pole bodies like 1, separase	3.27234	0.514858	0.0800189	2.18752	2.27646	2.1038	2.70842	2.88986	2.39967	154	189	127	511	776	251
FAM181B	family with sequence similarity 181 member B	0.205882	-0.686381	0.0800375	1.50515	1.43136	0.954243	1.04139	0	0.477121	32	27	9	11	0	3
PCDHGB4	protocadherin gamma subfamily B, 4	3.23602	0.510012	0.0801653	1.72428	1.99123	1	2.0086	2.40824	2.21219	53	98	10	102	256	163
DBF4	DBF4 zinc finger	2.60429	0.415689	0.0802463	2.53148	2.29003	2.48287	2.75587	3.04218	2.71012	340	195	304	570	1102	513
TPM3	tropomyosin 3	1.80601	0.25672	0.0803327	4.00877	3.63296	3.9683	4.03735	4.25416	4.1499	10204	4295	9296	10898	17954	14122
HIST1H3C	NA	3.98645	0.600586	0.080356	2.57054	2.69285	2.66558	3.37199	3.36305	2.80072	372	493	463	2355	2307	632
LMF2	lipase maturation factor 2	1.87149	0.272188	0.0806337	3.06032	2.75282	3.02653	3.14426	3.36586	3.17114	1149	566	1063	1394	2322	1483
FOXM1	forkhead box M1	4.30579	0.634053	0.080696	2.34044	2.46389	2.7348	3.21405	3.35965	2.7839	219	291	543	1637	2289	608
STPG1	sperm tail PG-rich repeat containing 1	1.3913	0.143422	0.0807706	2.64738	2.63448	2.59106	2.65896	2.83948	2.78746	444	431	390	456	691	613
FAM219A	family with sequence similarity 219 member A	2.0297	0.307432	0.0808063	2.5977	2.49831	2.69984	2.68034	3.0026	2.989	396	315	501	479	1006	975
GSTCD	glutathione S-transferase C-terminal domain containing	1.73822	0.240104	0.0809427	2.92891	2.68305	2.79309	2.89873	3.1427	3.0835	849	482	621	792	1389	1212
PAXX	PAXX non-homologous end joining factor	1.38308	0.140849	0.0813894	2.20952	2.07188	2.08636	2.21219	2.34044	2.24055	162	118	122	163	219	174
PPP1R2B	PPP1R2 family member B	0.5	-0.30103	0.0816234	1.44716	1.14613	1.25527	0.90309	1	1.07918	28	14	18	8	10	12
SPOCD1	SPOC domain containing 1	5.58659	0.747147	0.0819061	1.66276	1.32222	2.04922	2.72346	2.53275	2.11394	46	21	112	529	341	130
ARPC1B	actin related protein 2/3 complex subunit 1B	1.81615	0.259153	0.0820103	3.43024	2.99211	3.57588	3.59384	3.70561	3.65437	2693	982	3766	3925	5077	4512
IQGAP3	IQ motif containing GTPase activating protein 3	4.03513	0.605858	0.0823043	2.27875	2.58206	2.35218	3.14114	3.16077	2.58433	190	382	225	1384	1448	384
LOC100129484	uncharacterized LOC100129484	2.72973	0.43612	0.0823574	1.07918	1.14613	1.04139	1.41497	1.716	1.36173	12	14	11	26	52	23
LINC02560	long intergenic non-protein coding RNA 2560	0.153846	-0.812913	0.0827195	2.08279	2.0086	1.38021	0	1.30103	1.23045	121	102	24	1	20	17
MCIDAS	multiciliate differentiation and DNA synthesis associated cell cycle protein	1.38235	0.140619	0.0831129	1.14613	1.04139	0.954243	1.14613	1.25527	1.17609	14	11	9	14	18	15
KLHL23	kelch like family member 23	2.6	0.414973	0.0831706	1.14613	0	0.69897	1.11394	1.34242	1.23045	14	1	5	13	22	17
HIST1H2BN	NA	2.47461	0.393507	0.0832669	2.29885	2.26245	2.11394	2.71012	2.73719	2.31806	199	183	130	513	546	208
MIR193BHG	MIR193B host gene	0.495495	-0.30496	0.0833254	1.61278	1.65321	1.39794	0.90309	1.32222	1.41497	41	45	25	8	21	26
TICRR	TOPBP1 interacting checkpoint and replication regulator	3.57692	0.55351	0.0833362	2.12057	2.36361	2.45788	2.86688	3.08171	2.58206	132	231	287	736	1207	382
GPRIN1	G protein regulated inducer of neurite outgrowth 1	1.63288	0.212953	0.0837902	2.16732	1.78533	2.1959	2.23805	2.34635	2.3032	147	61	157	173	222	201
NEIL3	nei like DNA glycosylase 3	2.96944	0.472675	0.083861	2.0569	2.12385	2.05308	2.62737	2.69108	2.18752	114	133	113	424	491	154
SH3TC1	SH3 domain and tetratricopeptide repeats 1	2.10876	0.324027	0.0839068	2.6561	2.45025	2.83315	2.77887	3.07372	3.07918	453	282	681	601	1185	1200
SNORD14A	small nucleolar RNA, C/D box 14A	2.85185	0.455127	0.0841397	1.07918	1	0.69897	1.07918	1.47712	1.54407	12	10	5	12	30	35
LMNB1	lamin B1	4.56268	0.65922	0.0842229	2.19866	2.33244	2.49554	3.10072	3.18099	2.54654	158	215	313	1261	1517	352
NEK2	NIMA related kinase 2	4.60084	0.662837	0.0842517	1.81291	1.9345	1.93952	2.71012	2.66745	2.06819	65	86	87	513	465	117
CYP4F3	cytochrome P450 family 4 subfamily F member 3	0.291498	-0.535364	0.0843586	2.94448	2.58995	2.66276	2.53275	1.43136	2.13354	880	389	460	341	27	136
SERPINE1	serpin family E member 1	4.87289	0.687787	0.0844445	3.13481	2.97035	3.5302	3.97387	4.16319	3.57287	1364	934	3390	9416	14561	3740
MED24	mediator complex subunit 24	1.94154	0.288145	0.0845005	3.18865	2.87679	3.05729	3.46716	3.35102	3.1758	1544	753	1141	2932	2244	1499
GLT8D2	glycosyltransferase 8 domain containing 2	3.58252	0.554189	0.084535	1.61278	1.62325	1.30103	1.70757	2.25768	2.13672	41	42	20	51	181	137
KIF4A	kinesin family member 4A	4.02036	0.604265	0.0850084	2.04922	2.1038	2.18752	2.76641	2.89982	2.30535	112	127	154	584	794	202
DENND4B	DENN domain containing 4B	1.41677	0.1513	0.0850552	2.84136	2.58883	2.69197	2.85794	2.90849	2.84448	694	388	492	721	810	699
LIG1	DNA ligase 1	2.2743	0.356848	0.0851557	2.46982	2.3784	2.33646	2.8537	2.84572	2.46687	295	239	217	714	701	293
PIF1	PIF1 5'-to-3' DNA helicase	5	0.69897	0.0853586	1.07918	1.27875	1.39794	2.0086	2.16137	1.51851	12	19	25	102	145	33
ZEB1	zinc finger E-box binding homeobox 1	2.93443	0.467523	0.0854823	1.43136	0.60206	1.47712	1.95424	1.6721	1.62325	27	4	30	90	47	42
HMMR	hyaluronan mediated motility receptor	4.05564	0.60806	0.0855159	2.20412	2.32634	2.43933	2.97451	3.12581	2.53782	160	212	275	943	1336	345
HJURP	Holliday junction recognition protein	6.8747	0.837254	0.0857483	2.02938	2.04139	2.29667	3.00903	3.18498	2.47857	107	110	198	1021	1531	301
COL28A1	collagen type XXVIII alpha 1 chain	0	#NUM!	0.0858005	1.5682	1.04139	1.04139	0	0	0	37	11	11	0	0	0
DGCR5	DiGeorge syndrome critical region gene 5	1.93506	0.286696	0.0861511	1.5682	1.25527	1.34242	1.50515	1.77815	1.75587	37	18	22	32	60	57
CDCA7	cell division cycle associated 7	2.2205	0.346451	0.086525	2.66839	2.63548	2.41996	3.0141	3.03463	2.66464	466	432	263	1033	1083	462
HIST1H2AL	NA	3.29503	0.51786	0.0865789	2.08279	1.99123	2.01284	2.63448	2.69108	2.14301	121	98	103	431	491	139
SNORA50A	small nucleolar RNA, H/ACA box 50A	0.531646	-0.274378	0.0866675	1.51851	1.47712	1.20412	1.07918	1.23045	1.11394	33	30	16	12	17	13
RASSF1	Ras association domain family member 1	2.20746	0.343893	0.0866675	2.18752	2.17026	2.1038	2.21484	2.60097	2.58433	154	148	127	164	399	384
MUC15	mucin 15, cell surface associated	0.169598	-0.770579	0.0867219	2.62428	2.43775	2.00432	0.30103	1.44716	2.02119	421	274	101	2	28	105
NUDT17	nudix hydrolase 17	2.33333	0.367977	0.0867893	1.36173	1.34242	1.07918	1.6902	1.38021	1.77815	23	22	12	49	24	60
DZIP1L	DAZ interacting zinc finger protein 1 like	1.68571	0.226784	0.0868984	1.23045	1.04139	0.845098	1.36173	1.20412	1.30103	17	11	7	23	16	20
GSS	glutathione synthetase	1.46785	0.166681	0.0869371	3.08955	2.89763	3.05614	3.08884	3.25983	3.20085	1229	790	1138	1227	1819	1588
TEX15	testis expressed 15, meiosis and synapsis associated	5.05	0.703291	0.0870552	0	1.25527	0.30103	1.5682	1.69897	1.14613	0	18	2	37	50	14
GINS4	GINS complex subunit 4	3.28896	0.517059	0.0875742	1.88649	1.87506	2.19312	2.35025	2.73159	2.39794	77	75	156	224	539	250
APOB	apolipoprotein B	0.322581	-0.491362	0.0879237	1.65321	1.47712	1.25527	0	1.23045	1.11394	45	30	18	0	17	13
LAT2	linker for activation of T cells family member 2	2.19355	0.341147	0.0882831	0.477121	0.90309	1.30103	1.32222	1.43136	1.30103	3	8	20	21	27	20
ADHFE1	alcohol dehydrogenase iron containing 1	0.230241	-0.637818	0.0882917	2.10721	2.12057	1.49136	1.14613	1.43136	1.41497	128	132	31	14	27	26
HLA-C	major histocompatibility complex, class I, C	1.44229	0.159051	0.0883268	3.18554	3.09726	2.88536	3.25091	3.19645	3.24773	1533	1251	768	1782	1572	1769
GPR3	G protein-coupled receptor 3	3.3	0.518514	0.0884351	0.30103	0	1.25527	1.20412	1.4624	1.32222	2	0	18	16	29	21
LOC101928075	uncharacterized LOC101928075	0.298701	-0.524763	0.0885927	1.51851	1.04139	1.51851	0.477121	0.778151	1.14613	33	11	33	3	6	14
HIST1H3H	NA	3.51124	0.54546	0.0888045	2.32015	2.12057	2.28556	2.78032	2.99078	2.46687	209	132	193	603	979	293
ITM2C	integral membrane protein 2C	1.75841	0.245121	0.0888121	2.62737	2.31175	2.3075	2.66087	2.60638	2.77887	424	205	203	458	404	601
CCNE1	cyclin E1	1.79029	0.252923	0.0888164	2.11394	2.1038	2.24304	2.29226	2.57519	2.3784	130	127	175	196	376	239
CDCA8	cell division cycle associated 8	3.7817	0.577688	0.0888521	2.07555	2.13672	2.35218	2.73719	2.98811	2.47712	119	137	225	546	973	300
CENPH	centromere protein H	1.81032	0.257755	0.0890399	2.38202	2.46835	2.09342	2.63849	2.68215	2.44248	241	294	124	435	481	277
CD163L1	CD163 molecule like 1	0.515152	-0.288065	0.0891172	1.38021	1.14613	1.44716	1.07918	0.845098	1.17609	24	14	28	12	7	15
SNORA73A	small nucleolar RNA, H/ACA box 73A	0.325444	-0.487524	0.0891429	2.98182	2.97635	2.46389	2.41996	2.34439	2.36361	959	947	291	263	221	231
DPF1	double PHD fingers 1	3.8	0.579784	0.0893262	0.30103	0.778151	1.07918	1.25527	1.61278	1.23045	2	6	12	18	41	17
POLD1	DNA polymerase delta 1, catalytic subunit	1.72886	0.23776	0.0893636	2.47422	2.38561	2.30963	2.62325	2.75282	2.48001	298	243	204	420	566	302
MSTO2P	misato family member 2, pseudogene	1.66667	0.221849	0.0893914	1.49136	1.41497	1.65321	1.74036	1.63347	1.85733	31	26	45	55	43	72
FBXO5	F-box protein 5	3.15566	0.49909	0.0894182	2.27184	2.04532	2.10037	2.7839	2.74115	2.25285	187	111	126	608	551	179
KIF23	kinesin family member 23	4.03581	0.60593	0.0897716	2.55991	2.53275	2.64444	3.14799	3.39777	2.85491	363	341	441	1406	2499	716
BORA	BORA aurora kinase A activator	2.21385	0.345148	0.0897812	2.34439	2.15836	2.10037	2.58659	2.69461	2.31387	221	144	126	386	495	206
MIR1910	microRNA 1910	2.25	0.352183	0.0899103	1.17609	0	1.07918	1.36173	1.39794	1.17609	15	1	12	23	25	15
GOLM1	golgi membrane protein 1	2.21261	0.344905	0.0899139	3.0103	2.78817	2.89708	3.29447	3.38346	2.99211	1024	614	789	1970	2418	982
PBK	PDZ binding kinase	3.63844	0.560916	0.089921	1.95424	2.1038	2.34242	2.67117	2.92788	2.43775	90	127	220	469	847	274
TUBG1	tubulin gamma 1	1.78351	0.251276	0.0899444	2.99957	2.76042	3.04844	3.06744	3.32139	3.18724	999	576	1118	1168	2096	1539
PDXP	pyridoxal phosphatase	1.93805	0.287366	0.0903581	2.13672	1.85733	2.11394	2.24055	2.4843	2.25042	137	72	130	174	305	178
SETSIP	SET like protein	0.42623	-0.370356	0.0903605	1.47712	1.17609	1.20412	0.954243	1.07918	0.69897	30	15	16	9	12	5
LINC01322	long intergenic non-protein coding RNA 1322	1.7	0.230449	0.0904272	1.6721	1.44716	1.17609	1.70757	1.68124	1.73239	47	28	15	51	48	54
NFYC-AS1	NFYC antisense RNA 1	2.175	0.337459	0.0905577	1.34242	0.778151	1.07918	1.59106	1.32222	1.43136	22	6	12	39	21	27
CEACAM5	CEA cell adhesion molecule 5	0.089063	-1.0503	0.0905945	3.14768	2.37475	3.25648	1.73239	1.96379	2.20683	1405	237	1805	54	92	161
FAM27B	family with sequence similarity 27 member B	2.06667	0.31527	0.0907332	1.14613	0.90309	0.90309	1.07918	1.38021	1.41497	14	8	8	12	24	26
HIST1H2BL	NA	3.40826	0.532532	0.0908445	2.29003	2.09691	2.06446	2.76716	2.85065	2.2833	195	125	116	585	709	192
CKB	creatine kinase B	0.219902	-0.657771	0.0908584	3.40432	3.16524	2.84073	2.16435	2.47276	2.77012	2537	1463	693	146	297	589
PAG1	phosphoprotein membrane anchor with glycosphingolipid microdomains 1	3.24579	0.51132	0.0912123	2.43297	2.72916	2.79029	3.18469	3.37291	2.86451	271	536	617	1530	2360	732
KIF2C	kinesin family member 2C	3.7177	0.570275	0.0912916	2.03342	2.1959	2.18469	2.80414	2.86629	2.26007	108	157	153	637	735	182
AGAP12P	ArfGAP with GTPase domain, ankyrin repeat and PH domain 12, pseudogene	3.46154	0.539269	0.0915401	1.17609	1	0	1.25527	1.6721	1.39794	15	10	1	18	47	25
LIN7B	lin-7 homolog B, crumbs cell polarity complex component	1.81818	0.259637	0.0919019	1.34242	0.954243	1.11394	1.47712	1.27875	1.49136	22	9	13	30	19	31
CROCCP2	CROCC pseudogene 2	1.51714	0.181026	0.0919507	2.20683	1.99123	1.95904	2.16732	2.3032	2.26245	161	98	91	147	201	183
FAM183A	family with sequence similarity 183 member A	0.404255	-0.393344	0.0919625	1.36173	1.17609	0.954243	0.90309	0.845098	0.60206	23	15	9	8	7	4
FAM189A2	family with sequence similarity 189 member A2	1.77667	0.249606	0.0919967	2.07555	2.02119	1.88081	2.04922	2.32634	2.32015	119	105	76	112	212	209
IMPDH1	inosine monophosphate dehydrogenase 1	1.91703	0.282629	0.0920376	2.95279	2.71684	2.94645	3.03941	3.31197	3.10278	897	521	884	1095	2051	1267
SLC16A3	solute carrier family 16 member 3	1.52337	0.182806	0.0921264	3.35488	3.05729	3.41246	3.5275	3.47914	3.43807	2264	1141	2585	3369	3014	2742
NMU	neuromedin U	2.31973	0.365437	0.0924037	1.63347	1.54407	1.83885	2.07188	2.2014	1.80618	43	35	69	118	159	64
TNFSF4	TNF superfamily member 4	10.0385	1.00167	0.0926514	0.90309	1.11394	0.69897	2.14922	2	1.30103	8	13	5	141	100	20
KCTD4	potassium channel tetramerization domain containing 4	2.81818	0.449969	0.092683	0.477121	1.30103	1	1.32222	1.66276	1.41497	3	20	10	21	46	26
KIF20A	kinesin family member 20A	4.21225	0.624514	0.09275	2.47276	2.52504	2.49831	3.15594	3.31639	2.68574	297	335	315	1432	2072	485
ACAT2	acetyl-CoA acetyltransferase 2	1.73529	0.239373	0.0927597	2.42488	2.14613	2.13988	2.48144	2.39094	2.5966	266	140	138	303	246	395
ZNF844	zinc finger protein 844	0.376923	-0.423747	0.0928835	2.29003	1.88081	2.07555	1.4624	1.6721	1.85126	195	76	119	29	47	71
ZSCAN16-AS1	ZSCAN16 antisense RNA 1	1.53521	0.186168	0.0929013	1.39794	1.32222	1.39794	1.6721	1.44716	1.53148	25	21	25	47	28	34
SNORA16A	small nucleolar RNA, H/ACA box 16A	1.50909	0.178715	0.0930149	1.63347	1.51851	1.53148	1.66276	1.85126	1.6902	43	33	34	46	71	49
RASSF8-AS1	RASSF8 antisense RNA 1	2.25	0.352183	0.0930902	1.38021	0.60206	0.90309	1.51851	1.39794	1.36173	24	4	8	33	25	23
RBL1	RB transcriptional corepressor like 1	2.72173	0.434845	0.0932779	2.71933	2.5977	2.51455	3.08849	3.21325	2.72754	524	396	327	1226	1634	534
TOP2A	DNA topoisomerase II alpha	3.98325	0.600237	0.0933291	3.12024	3.22194	2.97955	3.79768	3.88343	3.24846	1319	1667	954	6276	7646	1772
TMPRSS11D	transmembrane serine protease 11D	0.309917	-0.508754	0.0933388	1.86332	2.07918	1.6902	0	1.70757	1.36173	73	120	49	1	51	23
FAM46C	NA	3.05357	0.484808	0.0933411	1.34242	0.778151	1.44716	1.77085	1.92428	1.44716	22	6	28	59	84	28
IKBIP	IKBKB interacting protein	2.44033	0.387448	0.0933694	3.04336	2.43457	2.84572	3.16673	3.38775	3.06483	1105	272	701	1468	2442	1161
AURKA	aurora kinase A	3.58872	0.554939	0.0934683	2.21484	2.31806	2.68034	2.97128	3.20656	2.70672	164	208	479	936	1609	509
DARS2	aspartyl-tRNA synthetase 2, mitochondrial	1.62704	0.211399	0.093574	3.15806	2.99739	2.87332	3.19368	3.33666	3.15866	1439	994	747	1562	2171	1441
NBPF9	NBPF member 9	1.51844	0.181397	0.0938278	2.27416	2.14922	2.12057	2.29226	2.47276	2.31597	188	141	132	196	297	207
MTBP	MDM2 binding protein	1.96512	0.293388	0.0939163	2.24551	1.99123	1.8451	2.40993	2.43457	2.16732	176	98	70	257	272	147
MCM7	minichromosome maintenance complex component 7	2.1417	0.330758	0.0942765	2.99564	2.83759	2.81823	3.28012	3.34183	2.95424	990	688	658	1906	2197	900
RAD54L	RAD54 like	3.375	0.528274	0.0943259	1.70757	1.6902	2.09342	2.48144	2.54777	2	51	49	124	303	353	100
S1PR3	sphingosine-1-phosphate receptor 3	2.06465	0.314847	0.0946208	3.15625	2.71096	2.96848	3.36829	3.37931	3.08279	1433	514	930	2335	2395	1210
ZNF367	zinc finger protein 367	3.41343	0.533191	0.0946697	1.86332	2.07188	1.96379	2.60853	2.64738	2.06446	73	118	92	406	444	116
SNORA49	small nucleolar RNA, H/ACA box 49	0.337017	-0.472349	0.0948189	1.96379	1.72428	1.5563	1.5563	1.04139	1.14613	92	53	36	36	11	14
MOB3A	MOB kinase activator 3A	1.6054	0.205584	0.094829	3.60895	3.42749	3.50297	3.64493	3.84248	3.65887	4064	2676	3184	4415	6958	4559
SNRNP25	small nuclear ribonucleoprotein U11/U12 subunit 25	1.92593	0.28464	0.0951116	2.1271	1.98227	2.35984	2.33041	2.59218	2.4456	134	96	229	214	391	279
FAM111B	family with sequence similarity 111 member B	4.44844	0.648207	0.0951215	2.29003	2.33646	2.35793	3.10003	3.1186	2.43775	195	217	228	1259	1314	274
KCNB1	potassium voltage-gated channel subfamily B member 1	0.247368	-0.606656	0.0957397	2.00432	1.78533	1.44716	0.69897	1.20412	1.41497	101	61	28	5	16	26
WDR4	WD repeat domain 4	1.96976	0.294413	0.0961659	2.26951	1.95424	2.34242	2.37291	2.65031	2.46835	186	90	220	236	447	294
TIMP2	TIMP metallopeptidase inhibitor 2	0.351517	-0.454054	0.0963458	4.07067	3.81525	3.62798	3.43569	3.30535	3.50229	11767	6535	4246	2727	2020	3179
SLX4	SLX4 structure-specific endonuclease subunit	1.85805	0.269057	0.0964058	2.42488	2.30103	2.5092	2.54407	2.83123	2.64147	266	200	323	350	678	438
HIST1H3G	NA	4.17349	0.620499	0.0964614	2.25527	2.35411	2.31175	2.96708	3.12189	2.47567	180	226	205	927	1324	299
ALDH3B1	aldehyde dehydrogenase 3 family member B1	0.312792	-0.504744	0.0964901	3.07482	2.90417	2.55991	2.4843	2.00432	2.51851	1188	802	363	305	101	330
MTFR2	mitochondrial fission regulator 2	3.08974	0.489922	0.0965254	1.54407	1.60206	1.90849	2.15836	2.39967	1.93952	35	40	81	144	251	87
PQLC2L	NA	5.2973	0.724054	0.0967896	1.27875	1.14613	0.60206	1.85126	1.32222	2.01703	19	14	4	71	21	104
OSR2	odd-skipped related transciption factor 2	0.517677	-0.285941	0.0967969	2.23045	2.13354	1.95424	1.94448	1.92942	1.50515	170	136	90	88	85	32
RASSF8	Ras association domain family member 8	1.88008	0.274176	0.0972956	2.84757	2.42813	2.72346	2.92273	3.09864	2.86332	704	268	529	837	1255	730
PADI2	peptidyl arginine deiminase 2	0.169284	-0.771384	0.0974471	3.99498	3.62685	3.46923	2.58546	2.70501	3.30038	9885	4235	2946	385	507	1997
BIRC5	baculoviral IAP repeat containing 5	3.72305	0.570899	0.0975457	2.01284	2.23805	2.51455	2.86094	3.07335	2.52504	103	173	327	726	1184	335
KRT4	keratin 4	0.031551	-1.50099	0.097654	4.1817	4.16438	3.01828	1.5682	2.59106	2.73719	15195	14601	1043	37	390	546
OSBPL5	oxysterol binding protein like 5	1.6318	0.212667	0.0980452	2.91698	2.71096	2.52244	2.89376	3.02243	2.95134	826	514	333	783	1053	894
MAP2K1	mitogen-activated protein kinase kinase 1	1.62953	0.212063	0.0982618	3.45286	3.256	3.47698	3.48387	3.72288	3.61469	2837	1803	2999	3047	5283	4118
BAIAP2L2	BAR/IMD domain containing adaptor protein 2 like 2	2.755	0.440122	0.098281	1.64345	1.60206	2.06446	1.98677	2.42325	2.27646	44	40	116	97	265	189
EIF4EBP3	eukaryotic translation initiation factor 4E binding protein 3	0.120603	-0.918642	0.098299	2.01703	1.90849	1.14613	0.30103	1.07918	1	104	81	14	2	12	10
WFDC12	WAP four-disulfide core domain 12	0.323711	-0.489842	0.0984487	2.31175	2.29226	1.92428	0	1.64345	2.05308	205	196	84	0	44	113
BDP1	B double prime 1, subunit of RNA polymerase III transcription initiation factor IIIB	2.29358	0.360514	0.0987253	1.73239	1.47712	1.39794	1.74036	2.08636	1.86332	54	30	25	55	122	73
CDC20	cell division cycle 20	5.61392	0.749267	0.098866	2.20952	2.33244	2.75664	3.11694	3.49024	2.96426	162	215	571	1309	3092	921
HIST1H2AI	NA	3.40616	0.532265	0.0988849	2.08991	2.02938	2.1038	2.53275	2.82086	2.32838	123	107	127	341	662	213
WRAP53	WD repeat containing antisense to TP53	2.5438	0.405482	0.0989693	1.97772	1.82607	2.04922	2.15836	2.55388	2.29003	95	67	112	144	358	195
CENPF	centromere protein F	4.16715	0.61984	0.0992496	2.83885	2.90687	2.74429	3.50826	3.64187	2.97497	690	807	555	3223	4384	944
ANK1	ankyrin 1	2.5	0.39794	0.0994491	1.41497	0.90309	1.20412	1.6902	1.74036	1.32222	26	8	16	49	55	21
SLCO4A1-AS1	SLCO4A1 antisense RNA 1	0.375	-0.425969	0.0995783	1.4624	1.34242	1.32222	0	0.60206	1.34242	29	22	21	1	4	22
INO80C	INO80 complex subunit C	1.45129	0.161754	0.09982	2.46538	2.14301	2.42651	2.50243	2.55991	2.52114	292	139	267	318	363	332
HIST1H2BI	NA	3.43396	0.535796	0.0998661	2.20683	2.13672	2.25285	2.77232	2.92117	2.32634	161	137	179	592	834	212
MISP3	MISP family member 3	0.364706	-0.438057	0.0998848	1.94939	1.5563	1.65321	1.11394	1.34242	1.43136	89	36	45	13	22	27
CEP135	centrosomal protein 135	2.14867	0.33217	0.0999291	2.44716	2.1271	2.35218	2.52634	2.82607	2.56467	280	134	225	336	670	367
CDCA2	cell division cycle associated 2	4.42991	0.646395	0.0999307	2.31597	2.32428	2.35025	2.86451	3.21005	2.6902	207	211	224	732	1622	490
SMCO2	single-pass membrane protein with coiled-coil domains 2	0.60274	-0.21987	0.099969	1.47712	1.25527	1.39794	1	1.30103	1.14613	30	18	25	10	20	14
SAE1	SUMO1 activating enzyme subunit 1	1.7969	0.254525	0.100353	3.03262	2.8657	2.95472	3.05956	3.35064	3.17202	1078	734	901	1147	2242	1486
MMP1	matrix metallopeptidase 1	28.4064	1.45342	0.100437	1.04139	1.6902	2.1038	3.52179	3.12613	2.81291	11	49	127	3325	1337	650
HIST1H2AB	NA	4.11475	0.614344	0.10045	1.6902	1.50515	1.61278	2.2014	2.43775	1.83885	49	32	41	159	274	69
RFTN1	raftlin, lipid raft linker 1	2.27984	0.357903	0.10045	2.02531	1.95904	2.4609	2.49136	2.71265	2.45025	106	91	289	310	516	282
C15orf62	chromosome 15 open reading frame 62	0.229682	-0.638873	0.100483	2.17319	1.97772	1.59106	0.60206	1.17609	1.66276	149	95	39	4	15	46
PSRC1	proline and serine rich coiled-coil 1	2.57941	0.411521	0.100495	2.11727	2.0086	2.02938	2.49276	2.63043	2.14301	131	102	107	311	427	139
C16orf74	chromosome 16 open reading frame 74	1.34424	0.128476	0.100648	2.7364	2.52634	2.60531	2.71096	2.79239	2.77232	545	336	403	514	620	592
HASPIN	histone H3 associated protein kinase	4.30837	0.634313	0.100687	1.80618	1.85126	1.96379	2.35603	2.74819	2.28103	64	71	92	227	560	191
CPNE8	copine 8	1.97226	0.294965	0.100987	2.70243	2.46389	2.78604	2.8293	3.11528	2.89982	504	291	611	675	1304	794
LOC389834	ankyrin repeat domain 57 pseudogene	0.213355	-0.670897	0.101059	2.51322	1.92428	2.30963	0	1.49136	2	326	84	204	0	31	100
DEPDC1	DEP domain containing 1	4.60674	0.663394	0.102165	2.29667	2.50786	2.5682	3.07882	3.3638	2.77085	198	322	370	1199	2311	590
ESCO2	establishment of sister chromatid cohesion N-acetyltransferase 2	5.04377	0.702755	0.102271	1.90309	1.90309	2.13672	2.68753	2.92012	2.25285	80	80	137	487	832	179
LOC389247	uncharacterized LOC389247	1.4	0.146128	0.102424	1.04139	1.14613	1	1.14613	1.30103	1.17609	11	14	10	14	20	15
NT5E	5'-nucleotidase ecto	1.41714	0.151413	0.102534	3.68043	3.63225	3.63155	3.67034	3.88218	3.82138	4791	4288	4281	4681	7624	6628
CCNF	cyclin F	3.52227	0.546823	0.10261	2.4183	2.23045	2.34044	2.85733	3.09061	2.53275	262	170	219	720	1232	341
DBP	D-box binding PAR bZIP transcription factor	0.2	-0.69897	0.102691	2.37291	2.26717	1.64345	1.51851	0.90309	1.716	236	185	44	33	8	52
DNAH2	dynein axonemal heavy chain 2	3.70175	0.568408	0.102744	1.14613	1.34242	1.32222	1.59106	1.73239	2.07188	14	22	21	39	54	118
MAST4-AS1	MAST4 antisense RNA 1	0.369565	-0.432309	0.102878	1.6721	1.39794	1.30103	0.954243	0.778151	1.27875	47	25	20	9	6	19
KIF15	kinesin family member 15	3.52206	0.546797	0.102942	1.92942	2.04532	1.88081	2.47857	2.71181	2.15229	85	111	76	301	515	142
LY6K	lymphocyte antigen 6 family member K	2.13988	0.33039	0.103041	2.27184	2.65418	2.35603	2.83506	2.55751	2.90634	187	451	227	684	361	806
TSC22D3	TSC22 domain family member 3	0.320546	-0.49411	0.103045	2.8293	3.0976	2.62221	2.39094	2.19866	2.54158	675	1252	419	246	158	348
NRP2	neuropilin 2	2.26104	0.354308	0.103086	2.94939	3.03423	2.93399	3.08314	3.49803	3.31006	890	1082	859	1211	3148	2042
HIST1H4A	NA	6.16949	0.790249	0.103379	1.30103	1.14613	1.39794	2.2878	2.14613	1.47712	20	14	25	194	140	30
ALDH1L1	aldehyde dehydrogenase 1 family member L1	0.287719	-0.541031	0.103398	2.19312	1.75587	1.85733	1.47712	1	1.62325	156	57	72	30	10	42
LY6D	lymphocyte antigen 6 family member D	4.18182	0.621365	0.10342	0.778151	1.07918	0.60206	1.14613	1.70757	1.43136	6	12	4	14	51	27
SNORD31	small nucleolar RNA, C/D box 31	2.42308	0.384367	0.103483	1.07918	0.477121	1.04139	1.04139	1.44716	1.38021	12	3	11	11	28	24
HIST1H3D	NA	2.97424	0.473376	0.103549	2.4216	2.16435	2.39794	2.82543	2.99957	2.46982	264	146	250	669	999	295
WDHD1	WD repeat and HMG-box DNA binding protein 1	1.76449	0.246619	0.103661	2.80072	2.62839	2.4609	2.9619	2.96661	2.72673	632	425	289	916	926	533
TK1	thymidine kinase 1	3.60289	0.556651	0.103665	2.11059	2.18469	2.43457	2.98498	2.90526	2.35411	129	153	272	966	804	226
EZH2	enhancer of zeste 2 polycomb repressive complex 2 subunit	1.93904	0.287586	0.103668	2.69285	2.40654	2.42975	2.87737	2.91328	2.60097	493	255	269	754	819	399
ZFAND2A	zinc finger AN1-type containing 2A	1.57617	0.197604	0.103774	2.26007	2.1271	2.29226	2.31387	2.39794	2.54531	182	134	196	206	250	351
STOX1	storkhead box 1	4.13333	0.6163	0.103921	0.60206	0.30103	0.954243	1.14613	1.54407	1.11394	4	2	9	14	35	13
FANCC	FA complementation group C	1.65278	0.218214	0.104284	2.40824	2.3032	2.28103	2.50515	2.68305	2.42975	256	201	191	320	482	269
DTL	denticleless E3 ubiquitin protein ligase homolog	4.55755	0.658731	0.104445	2.26245	2.33646	2.42975	3.2235	3.00561	2.55991	183	217	269	1673	1013	363
PRR7-AS1	PRR7 antisense RNA 1	2.27273	0.356547	0.104497	0.778151	0	1.17609	1.14613	1.20412	1.30103	6	1	15	14	16	20
POTEI	POTE ankyrin domain family member I	0.415842	-0.381072	0.104689	1.70757	1.36173	1.43136	1.30103	1.14613	0.90309	51	23	27	20	14	8
MT2A	metallothionein 2A	3.52763	0.547483	0.105013	3.97016	3.55011	3.98605	4.62947	4.39928	4.07671	9336	3549	9684	42606	25077	11932
MND1	meiotic nuclear divisions 1	2.3964	0.379559	0.105098	1.62325	1.5563	1.51851	2.12385	1.92942	1.68124	42	36	33	133	85	48
CCNO	cyclin O	1.70455	0.231609	0.105356	1.78533	1.63347	1.85733	1.83251	2.0086	2.11394	61	43	72	68	102	130
LINC00888	long intergenic non-protein coding RNA 888	1.75207	0.24355	0.105758	1.62325	1.30103	1.77085	1.77815	1.79934	1.94939	42	20	59	60	63	89
MGC12916	uncharacterized protein MGC12916	2.06349	0.314603	0.105833	1.5563	1.20412	1.04139	1.62325	1.75587	1.49136	36	16	11	42	57	31
KRT17P1	keratin 17 pseudogene 1	0.46789	-0.329856	0.106095	1.69897	1.5682	1.34242	1.04139	1.41497	1.14613	50	37	22	11	26	14
HIST2H2AB	NA	3.4684	0.540129	0.106184	1.96379	2.04139	1.82607	2.60638	2.63246	2	92	110	67	404	429	100
TMEM61	transmembrane protein 61	0.489051	-0.310646	0.106399	1.74819	1.74819	1.39794	1.38021	1.14613	1.4624	56	56	25	24	14	29
DHFR	dihydrofolate reductase	2.70012	0.431383	0.106464	2.54158	2.3483	2.45637	2.97405	3.02449	2.49693	348	223	286	942	1058	314
G6PC3	glucose-6-phosphatase catalytic subunit 3	1.54684	0.189444	0.106474	2.91434	2.69373	2.81954	2.86747	3.08743	3.03941	821	494	660	737	1223	1095
KNSTRN	kinetochore localized astrin (SPAG5) binding protein	1.97941	0.296536	0.106696	2.6637	2.3962	2.60959	2.7185	3.0249	2.79865	461	249	407	523	1059	629
PLBD1	phospholipase B domain containing 1	0.0983182	-1.00737	0.107185	2.58995	2.54158	1.5563	0.477121	1.39794	1.68124	389	348	36	3	25	48
GAS2L1	growth arrest specific 2 like 1	2.08258	0.318602	0.107489	2.72754	2.41996	2.72835	2.70927	3.08991	3.01368	534	263	535	512	1230	1032
CENPM	centromere protein M	3.96491	0.598234	0.107541	1.17609	1.30103	1.34242	1.89209	2.08279	1.43136	15	20	22	78	121	27
HMGN2	high mobility group nucleosomal binding domain 2	1.86731	0.271216	0.107548	3.36847	3.03703	3.19005	3.56972	3.56396	3.28126	2336	1089	1549	3713	3664	1911
H2AFX	NA	3.12901	0.495407	0.107569	2.716	2.68931	2.82802	3.17026	3.45606	2.96614	520	489	673	1480	2858	925
NUDT8	nudix hydrolase 8	1.89362	0.277292	0.107634	1.43136	1	1	1.43136	1.39794	1.5682	27	10	10	27	25	37
PMP22	peripheral myelin protein 22	5.61765	0.749554	0.107699	1.23045	0.60206	1.11394	1.14613	1.97313	1.91908	17	4	13	14	94	83
KATNAL1	katanin catalytic subunit A1 like 1	1.57475	0.197211	0.107746	3.1427	2.8848	2.77815	3.13545	3.21005	3.13098	1389	767	600	1366	1622	1352
RSPH1	radial spoke head component 1	0.470588	-0.327359	0.108007	1.73239	1.62325	1.36173	1.17609	1.11394	1.44716	54	42	23	15	13	28
LINC01564	long intergenic non-protein coding RNA 1564	0.546448	-0.262451	0.108032	1.85733	1.80618	1.6721	1.04139	1.66276	1.63347	72	64	47	11	46	43
ZBED5-AS1	ZBED5 antisense RNA 1	1.36605	0.135467	0.108249	2.52763	2.32838	2.49969	2.549	2.56467	2.66464	337	213	316	354	367	462
FAM83D	family with sequence similarity 83 member D	2.86106	0.456527	0.108297	2.72428	2.36361	2.47276	2.94792	3.20085	2.74194	530	231	297	887	1588	552
CATSPER3	cation channel sperm associated 3	0.67033	-0.173712	0.108402	1.51851	1.4624	1.4624	1.11394	1.4624	1.27875	33	29	29	13	29	19
WNT4	Wnt family member 4	0.112218	-0.949937	0.108564	2.90309	3.00173	2.01284	1.25527	1.98227	2	800	1004	103	18	96	100
C2orf74	chromosome 2 open reading frame 74	2.26866	0.355769	0.108583	1.90849	2.1271	1.72428	2.06446	2.45939	2.30963	81	134	53	116	288	204
LINC01629	long intergenic non-protein coding RNA 1629	7	0.845098	0.108657	0.30103	0.30103	0.954243	1.73239	1.07918	1.39794	2	2	9	54	12	25
CCNE2	cyclin E2	4.83929	0.684781	0.108718	1.79239	1.60206	1.81954	2.63548	2.4843	1.88081	62	40	66	432	305	76
PRSS27	serine protease 27	0.19888	-0.70141	0.108774	2.2833	2.1038	1.57978	0.477121	1.34242	1.66276	192	127	38	3	22	46
LOC100507487	NA	0.581818	-0.235213	0.1088	1.17609	1.32222	1.27875	0.778151	0.954243	1.23045	15	21	19	6	9	17
PSG8	pregnancy specific beta-1-glycoprotein 8	0.0575816	-1.23972	0.109352	2.45484	2.33445	1.30103	0	0.60206	1.39794	285	216	20	1	4	25
SPX	spexin hormone	4.07692	0.610333	0.109447	0	0.477121	1	1.14613	1	1.4624	0	3	10	14	10	29
CRELD2	cysteine rich with EGF like domains 2	1.84257	0.265424	0.109477	2.22789	2.04532	2.233	2.33445	2.5955	2.34439	169	111	171	216	394	221
CCSAP	centriole, cilia and spindle associated protein	1.79944	0.255137	0.10968	2.87967	2.70842	2.70842	2.81624	3.14176	3.06521	758	511	511	655	1386	1162
HIST1H3B	NA	4.41956	0.645379	0.109784	2.57171	2.48144	2.62118	3.25188	3.40926	2.68395	373	303	418	1786	2566	483
PRDX5	peroxiredoxin 5	0.493963	-0.306305	0.109832	3.42878	3.30984	3.0306	2.88874	3.00303	3.03463	2684	2041	1073	774	1007	1083
WARS	NA	1.54861	0.189943	0.109975	3.63114	3.28488	3.63114	3.6583	3.7286	3.80106	4277	1927	4277	4553	5353	6325
SLC1A4	solute carrier family 1 member 4	1.92442	0.2843	0.110036	1.44716	1.79934	1.90849	1.85733	2.15534	2.06446	28	63	81	72	143	116
SNORD80	small nucleolar RNA, C/D box 80	2.04317	0.310304	0.110303	1.77815	1.5682	1.62325	1.73239	2.12057	1.99123	60	37	42	54	132	98
PKM	pyruvate kinase M1/2	1.65969	0.220027	0.110328	4.60043	4.35443	4.56486	4.56158	4.81676	4.79654	39850	22617	36716	36440	65578	62595
EXOC6	exocyst complex component 6	1.66607	0.221693	0.110337	2.70501	2.22272	2.6464	2.6981	2.84634	2.81954	507	167	443	499	702	660
GLCCI1	glucocorticoid induced 1	0.384699	-0.414879	0.110496	2.97955	2.73878	2.53275	2.27646	2.29885	2.50651	954	548	341	189	199	321
SNORA24	small nucleolar RNA, H/ACA box 24	0.484615	-0.314603	0.110506	1.78533	1.54407	1.53148	1.27875	1.51851	1.04139	61	35	34	19	33	11
LOC643387	TAR DNA binding protein pseudogene	2.12121	0.326584	0.110568	1.25527	0.778151	0.954243	1.27875	1.51851	1.25527	18	6	9	19	33	18
PKMYT1	protein kinase, membrane associated tyrosine/threonine 1	6.23228	0.794647	0.110606	1.69897	1.77815	2.15836	2.63949	2.97174	2.32222	50	60	144	436	937	210
ZPLD1	zona pellucida like domain containing 1	0.258312	-0.587855	0.11061	2.75435	2.91381	2.24551	2.00432	2.0607	2.27416	568	820	176	101	115	188
ADAMTS6	ADAM metallopeptidase with thrombospondin type 1 motif 6	2.57418	0.410639	0.111084	2.36361	2.23805	2.0607	2.29447	2.80072	2.70501	231	173	115	197	632	507
MMS22L	MMS22 like, DNA repair protein	1.77349	0.248828	0.111148	3.01242	2.83059	2.79588	3.18156	3.24353	2.93601	1029	677	625	1519	1752	863
BSG	basigin (Ok blood group)	1.59954	0.203996	0.111208	3.93515	3.80257	3.8962	3.90146	4.17452	4.13379	8613	6347	7874	7970	14946	13608
FKBP11	FKBP prolyl isomerase 11	2.18728	0.339904	0.111285	1.88081	1.79934	2.15836	2.20952	2.48287	2.18469	76	63	144	162	304	153
TMPRSS11A	transmembrane serine protease 11A	0.0860215	-1.06539	0.111306	2.0569	1.72428	1.27875	0.477121	0.845098	0.778151	114	53	19	3	7	6
GAS2L3	growth arrest specific 2 like 3	3.25483	0.512528	0.111318	2.27646	2.19033	2.24055	2.71517	2.95999	2.40654	189	155	174	519	912	255
KLF9	Kruppel like factor 9	0.414699	-0.382267	0.111324	3.32015	3.10449	2.87332	2.68485	2.75891	2.81023	2090	1272	747	484	574	646
MIS18A	MIS18 kinetochore protein A	1.65872	0.219773	0.111397	2.49136	2.28103	2.23045	2.40993	2.64738	2.6149	310	191	170	257	444	412
CHAMP1	chromosome alignment maintaining phosphoprotein 1	1.98637	0.29806	0.111566	2.97727	2.64738	2.8202	2.9619	3.28466	3.09272	949	444	661	916	1926	1238
ADAM21	ADAM metallopeptidase domain 21	2.44681	0.3886	0.111741	1.25527	0.477121	1.41497	1.44716	1.74819	1.49136	18	3	26	28	56	31
ARRDC3-AS1	ARRDC3 antisense RNA 1	1.38235	0.140619	0.11218	1.07918	0.954243	1.11394	1.17609	1.27875	1.11394	12	9	13	15	19	13
STX19	syntaxin 19	0.213592	-0.670415	0.112202	1.77815	1.43136	1.20412	1	0.69897	0.845098	60	27	16	10	5	7
N4BP2	NEDD4 binding protein 2	1.77372	0.248886	0.112315	2.70157	2.38561	2.54407	2.74194	2.94498	2.70842	503	243	350	552	881	511
TTC28-AS1	TTC28 antisense RNA 1	0.476987	-0.321493	0.112361	2.03743	1.94448	1.62325	1.44716	1.59106	1.6721	109	88	42	28	39	47
GTSE1	G2 and S-phase expressed 1	4.87115	0.687631	0.112399	1.89209	2.08636	2.1959	2.80209	2.97359	2.21484	78	122	157	634	941	164
LRR1	leucine rich repeat protein 1	2.0404	0.309716	0.11244	2.35603	2.06446	2.18184	2.3784	2.69108	2.44716	227	116	152	239	491	280
TYMS	thymidylate synthetase	3.28869	0.517023	0.112455	2.5832	2.60531	2.74663	3.17725	3.36698	2.76938	383	403	558	1504	2328	588
HIST1H2BO	NA	3.39506	0.530848	0.112554	2.08991	2.12385	2.17319	2.82995	2.74115	2.17026	123	133	149	676	551	148
CCDC85B	coiled-coil domain containing 85B	1.71154	0.233387	0.112789	1.98227	1.92428	1.44716	2.14613	1.98677	2.07555	96	84	28	140	97	119
ERI1	exoribonuclease 1	1.84754	0.266594	0.113021	2.90417	2.57978	2.62839	2.8109	3.09934	3.02735	802	380	425	647	1257	1065
LOC100288798	uncharacterized LOC100288798	0.606667	-0.21705	0.113023	1.83885	1.62325	1.59106	1.53148	1.4624	1.44716	69	42	39	34	29	28
DNA2	DNA replication helicase/nuclease 2	2.27456	0.356897	0.113063	2.08279	2.08279	2.19033	2.37291	2.66745	2.30535	121	121	155	236	465	202
PIK3IP1	phosphoinositide-3-kinase interacting protein 1	0.195874	-0.708024	0.113155	3.33445	3.09899	2.61595	2.3032	2.27646	2.5563	2160	1256	413	201	189	360
GBE1	1,4-alpha-glucan branching enzyme 1	1.8115	0.258039	0.113808	3.16256	2.99034	3.30514	3.21932	3.50474	3.50637	1454	978	2019	1657	3197	3209
PLK1	polo like kinase 1	4.13039	0.615991	0.11389	2.28556	2.34635	2.66087	3.15776	3.36773	2.6464	193	222	458	1438	2332	443
GPI	glucose-6-phosphate isomerase	1.81835	0.259677	0.113891	3.94325	3.63959	3.86421	3.87789	4.18594	4.15515	8775	4361	7315	7549	15344	14294
SEMA4F	ssemaphorin 4F	1.5578	0.192512	0.113982	2.65031	2.42325	2.25285	2.63347	2.70415	2.65514	447	265	179	430	506	452
TTC39A	tetratricopeptide repeat domain 39A	0.28777	-0.540955	0.113988	2.66558	2.33041	2.1959	1.47712	1.90849	2.11059	463	214	157	30	81	129
COQ2	coenzyme Q2, polyprenyltransferase	1.81842	0.259695	0.114107	2.40993	2.32428	2.44871	2.51055	2.81224	2.58995	257	211	281	324	649	389
MYO1B	myosin IB	1.67648	0.224399	0.114188	4.4192	4.24983	4.45188	4.42687	4.71803	4.62639	26254	17776	28306	26722	52243	42305
C10orf99	chromosome 10 open reading frame 99	0.0690058	-1.16111	0.114249	3.12678	3.06221	1.85733	1.6902	1.86332	1.74036	1339	1154	72	49	73	55
FAM212B	NA	1.47525	0.168865	0.114364	2.37291	2.03743	2.20412	2.35793	2.44248	2.38021	236	109	160	228	277	240
OVGP1	oviductal glycoprotein 1	0.267442	-0.572771	0.114477	1.63347	1.49136	1.07918	0	0.60206	1.25527	43	31	12	1	4	18
HPRT1	hypoxanthine phosphoribosyltransferase 1	1.45209	0.161995	0.114656	3.20737	3.01953	2.95472	3.22866	3.30211	3.16732	1612	1046	901	1693	2005	1470
PTOV1-AS2	PTOV1 antisense RNA 2	1.90345	0.279541	0.11484	1.81291	1.32222	1.77085	1.8451	1.90849	2.09691	65	21	59	70	81	125
MACROD1	mono-ADP ribosylhydrolase 1	0.172811	-0.762428	0.114946	2.36173	2.24055	1.47712	1.39794	1.39794	1.39794	230	174	30	25	25	25
MYBL1	MYB proto-oncogene like 1	5.13281	0.710355	0.115002	1.14613	1.66276	1.83251	2.27875	2.58092	1.9345	14	46	68	190	381	86
GRIN3B	glutamate ionotropic receptor NMDA type subunit 3B	0.102459	-0.98945	0.115018	2.07555	2.06446	0.954243	0.845098	0.477121	1.17609	119	116	9	7	3	15
KCNAB3	potassium voltage-gated channel subfamily A regulatory beta subunit 3	1.80645	0.256826	0.115055	1.11394	0.845098	1.04139	1.27875	1.07918	1.39794	13	7	11	19	12	25
GPAA1	glycosylphosphatidylinositol anchor attachment 1	1.50396	0.177236	0.115257	3.12808	2.91593	2.86806	3.07809	3.23729	3.15987	1343	824	738	1197	1727	1445
KIF18B	kinesin family member 18B	4.22991	0.626331	0.115337	2.02938	2.13672	2.46389	2.89154	3.08955	2.40654	107	137	291	779	1229	255
CDCA3	cell division cycle associated 3	4.65734	0.668138	0.115431	1.44716	1.64345	1.85126	2.34242	2.57054	1.86923	28	44	71	220	372	74
NUP85	nucleoporin 85	1.55531	0.191818	0.115436	2.77525	2.54033	2.64345	2.75511	2.96379	2.82086	596	347	440	569	920	662
CATSPERE	catsper channel auxiliary subunit epsilon	1.32609	0.122572	0.115527	1.20412	1.04139	1.27875	1.27875	1.30103	1.34242	16	11	19	19	20	22
HIST1H2AG	NA	3.37191	0.527876	0.11581	2.47712	2.55145	2.55023	3.09132	3.24871	2.60423	300	356	355	1234	1773	402
TRIM36	tripartite motif containing 36	2.49541	0.397142	0.115852	1.59106	1.36173	2.19312	2.13354	2.3962	2.2014	39	23	156	136	249	159
LINC01468	NA	1.50358	0.177127	0.115919	2.68124	2.64933	2.51983	2.86806	2.64345	2.85248	480	446	331	738	440	712
ILF3-AS1	NA	1.4527	0.162177	0.115969	1.80618	1.68124	1.5563	1.80618	1.80618	1.93952	64	48	36	64	64	87
MMP9	matrix metallopeptidase 9	6.73333	0.82823	0.116164	1.23045	1.44716	1.65321	1.59106	2.37658	2.5172	17	28	45	39	238	329
FAM161A	FAM161 centrosomal protein A	2.11707	0.325736	0.116407	1.99564	1.79934	1.63347	2.32838	2.07555	2.0086	99	63	43	213	119	102
MMP25	matrix metallopeptidase 25	0.306667	-0.513333	0.116411	1.91908	1.44716	1.59106	1.04139	1.04139	1.38021	83	28	39	11	11	24
AP1M1	adaptor related protein complex 1 subunit mu 1	1.48981	0.173132	0.116445	2.94596	2.80618	2.86629	2.89487	3.12646	3.09377	883	640	735	785	1338	1241
MPP1	membrane palmitoylated protein 1	2.61224	0.417014	0.116902	1.53148	1.54407	1.4624	2.09342	1.98677	1.54407	34	35	29	124	97	35
TEKT4P2	tektin 4 pseudogene 2	0.410959	-0.386202	0.116976	1.68124	1.75587	1.61278	0	1.14613	1.66276	48	57	41	0	14	46
CKS2	CDC28 protein kinase regulatory subunit 2	1.94964	0.289954	0.116986	2.49969	2.33041	2.48287	2.66652	2.89927	2.56703	316	214	304	464	793	369
WFDC21P	WAP four-disulfide core domain 21, pseudogene	0.121718	-0.914644	0.117196	2.41497	1.77085	2	0.778151	1.39794	1.30103	260	59	100	6	25	20
ANXA9	annexin A9	0.266588	-0.57416	0.117217	2.67117	2.2014	2.33445	1.34242	1.68124	2.19033	469	159	216	22	48	155
MRPL24	mitochondrial ribosomal protein L24	1.36847	0.136234	0.11726	2.65801	2.61066	2.48287	2.63144	2.79379	2.73799	455	408	304	428	622	547
TMEM184A	transmembrane protein 184A	0.427361	-0.369205	0.117272	3.26951	3.11893	2.85794	2.43616	2.70842	2.94498	1860	1315	721	273	511	881
LOC100130027	uncharacterized LOC100130027	0.445736	-0.350922	0.117612	2.06819	1.96848	1.68124	1.43136	1.38021	1.80618	117	93	48	27	24	64
RGS19	regulator of G protein signaling 19	1.74651	0.242171	0.117657	2.26245	1.96848	2.18752	2.19866	2.49136	2.45179	183	93	154	158	310	283
LRWD1	leucine rich repeats and WD repeat domain containing 1	1.99217	0.299327	0.117815	2.31387	1.92942	2.34242	2.31806	2.66464	2.54158	206	85	220	208	462	348
COX7A1	cytochrome c oxidase subunit 7A1	0.15533	-0.808745	0.118115	2.77743	2.32838	2.23805	0	1.61278	2.04922	599	213	173	0	41	112
MYCL	MYCL proto-oncogene, bHLH transcription factor	0.269062	-0.570148	0.118121	2.76418	2.81425	2.11727	1.6902	2.15836	2.24055	581	652	131	49	144	174
DTNA	dystrobrevin alpha	1.9955	0.300051	0.118351	2.1959	1.68124	2.3784	2.30535	2.56937	2.49554	157	48	239	202	371	313
USP1	ubiquitin specific peptidase 1	1.76327	0.246318	0.118749	3.02202	2.79588	2.72263	3.08672	3.23855	2.97081	1052	625	528	1221	1732	935
CDC42EP2	CDC42 effector protein 2	2.25204	0.352576	0.118783	2.68395	2.25768	2.74974	2.68753	3.10551	2.99957	483	181	562	487	1275	999
TPCN1	two pore segment channel 1	0.554981	-0.255722	0.118932	3.54667	3.48728	3.18441	3.12678	3.20358	3.1959	3521	3071	1529	1339	1598	1570
LIPG	lipase G, endothelial type	4.02283	0.604531	0.119054	2.65321	2.5302	2.75511	2.68664	3.4442	3.34163	450	339	569	486	2781	2196
SCNN1G	sodium channel epithelial 1 gamma subunit	1.56086	0.193365	0.119085	2.50515	2.75128	2.80889	2.7679	2.93601	2.97128	320	564	644	586	863	936
SNORA22	small nucleolar RNA, H/ACA box 22	0.415144	-0.381802	0.119341	2.26951	1.92428	2.05308	1.99123	1.4624	1.50515	186	84	113	98	29	32
DEFB4A	defensin beta 4A	2.90909	0.463757	0.119413	1	0.69897	0.845098	0.954243	1.34242	1.51851	10	5	7	9	22	33
NBPF8	NBPF member 8	1.46927	0.167101	0.11942	2.55871	2.41162	2.35411	2.49415	2.68931	2.64542	362	258	226	312	489	442
EFNB2	ephrin B2	1.88396	0.275072	0.119519	3.56122	3.14551	3.43409	3.58001	3.83123	3.60531	3641	1398	2717	3802	6780	4030
PRRT3-AS1	PRRT3 antisense RNA 1	3.05952	0.485654	0.119732	1.38021	1.17609	1.65321	1.54407	1.95904	2.11727	24	15	45	35	91	131
DENND5B	DENN domain containing 5B	1.47022	0.167382	0.119792	2.4456	2.30963	2.19033	2.47129	2.58092	2.41664	279	204	155	296	381	261
FBXL6	F-box and leucine rich repeat protein 6	2.24153	0.350544	0.119848	2.26245	1.83885	2.34242	2.26245	2.67943	2.59879	183	69	220	183	478	397
NUP107	nucleoporin 107	1.9086	0.280715	0.119875	3.07555	2.79727	2.77887	3.03902	3.33325	3.13577	1190	627	601	1094	2154	1367
RHOXF1-AS1	RHOXF1 antisense RNA 1	0.149254	-0.826075	0.119979	1.47712	1.51851	0.60206	0.954243	0	0	30	33	4	9	1	0
RNA28SN5	RNA, 28S ribosomal N5	0.618412	-0.208722	0.120142	2.65706	2.75051	2.68305	2.67669	2.20683	2.46389	454	563	482	475	161	291
FAM201A	family with sequence similarity 201 member A	2.25926	0.353966	0.120229	0.778151	0.845098	1.14613	1	1.41497	1.39794	6	7	14	10	26	25
SNORD28	small nucleolar RNA, C/D box 28	2.97222	0.473081	0.120282	1.20412	0.778151	1.14613	1.23045	1.51851	1.75587	16	6	14	17	33	57
CHST10	carbohydrate sulfotransferase 10	12.2667	1.08873	0.120457	0.60206	0.69897	0.778151	0.90309	2.02531	1.8451	4	5	6	8	106	70
BMP4	bone morphogenetic protein 4	3.92308	0.593627	0.120505	0.69897	0.60206	0.60206	1.27875	1.43136	0.69897	5	4	4	19	27	5
KLHDC8B	kelch domain containing 8B	0.209091	-0.679665	0.120564	2.82866	2.62221	2.06819	1.96848	1.6721	2.05308	674	419	117	93	47	113
MCF2L2	MCF.2 cell line derived transforming sequence-like 2	0.556701	-0.254378	0.120614	1.49136	1.41497	1.60206	1.47712	1.11394	1.04139	31	26	40	30	13	11
BBIP1	BBSome interacting protein 1	1.47237	0.168017	0.120723	2.36549	2.14922	2.27416	2.32222	2.52634	2.44716	232	141	188	210	336	280
NETO2	neuropilin and tolloid like 2	1.99459	0.299853	0.121091	3.40226	3.09202	3.25091	3.3995	3.72884	3.50393	2525	1236	1782	2509	5356	3191
LOC284454	uncharacterized LOC284454	1.54381	0.188595	0.121116	2.22272	2.04532	2.04139	2.20952	2.24797	2.41497	167	111	110	162	177	260
HMGB2	high mobility group box 2	2.62985	0.419932	0.121351	2.60959	2.734	2.32222	3.13609	3.10517	2.60853	407	542	210	1368	1274	406
SLC20A1	solute carrier family 20 member 1	2.38381	0.377271	0.121413	3.66077	3.38881	3.98055	3.84726	4.26145	4.15388	4579	2448	9562	7035	18258	14252
CHML	CHM like Rab escort protein	1.79049	0.252972	0.121574	3.11793	2.75891	2.84572	3.1284	3.31492	3.08743	1312	574	701	1344	2065	1223
MSH6	mutS homolog 6	1.73547	0.239418	0.121582	3.09795	2.96332	2.77743	3.20575	3.32325	3.0406	1253	919	599	1606	2105	1098
GALNT1	polypeptide N-acetylgalactosaminyltransferase 1	1.59006	0.201413	0.121589	3.63779	3.28959	3.39463	3.64621	3.74827	3.59318	4343	1948	2481	4428	5601	3919
PGP	phosphoglycolate phosphatase	2.00162	0.301382	0.121762	2.38561	2.03743	2.42325	2.35603	2.72099	2.68305	243	109	265	227	526	482
PHF19	PHD finger protein 19	2.60221	0.415342	0.121871	2.25042	2.24551	2.27646	2.68931	2.85612	2.31387	178	176	189	489	718	206
LOC100506639	uncharacterized LOC100506639	0.574194	-0.240942	0.121898	2.16435	1.96379	1.85733	1.72428	1.76343	1.82607	146	92	72	53	58	67
ABHD4	abhydrolase domain containing 4	0.413434	-0.383594	0.122079	3.23779	3.05346	2.77379	2.55023	2.58092	2.84011	1729	1131	594	355	381	692
PSMC3	proteasome 26S subunit, ATPase 3	1.75427	0.244097	0.122174	2.935	2.68931	2.91116	2.89873	3.21854	3.13098	861	489	815	792	1654	1352
CCZ1P-OR7E38P	CCZ1P-OR7E38P readthrough	2.11916	0.326163	0.12229	2.24055	2.25527	2.48996	2.4624	2.62531	2.84073	174	180	309	290	422	693
C21orf58	chromosome 21 open reading frame 58	2.43151	0.385875	0.122293	1.68124	1.77815	1.57978	2.22789	2.13033	1.70757	48	60	38	169	135	51
INCENP	inner centromere protein	2.41585	0.38307	0.122295	2.88423	2.72673	2.7348	3.07954	3.36977	2.95713	766	533	543	1201	2343	906
LOC101927151	uncharacterized LOC101927151	1.85135	0.267489	0.122309	2.36549	2.16137	2.33244	2.31175	2.67486	2.62118	232	145	215	205	473	418
CENPE	centromere protein E	4.15658	0.618736	0.122327	2.64048	2.62014	2.76567	3.17173	3.54494	2.99167	437	417	583	1485	3507	981
HIST1H3I	NA	2.73269	0.436591	0.122342	2.7007	2.48144	2.37107	3.03623	3.13893	2.57749	502	303	235	1087	1377	378
HSBP1L1	heat shock factor binding protein 1 like 1	0.514327	-0.288761	0.122424	2.80686	2.66276	2.46982	2.11394	2.4133	2.5172	641	460	295	130	259	329
NXPE3	neurexophilin and PC-esterase domain family member 3	1.88273	0.274787	0.122543	2.65031	2.67302	2.53656	2.72916	3.06221	2.83632	447	471	344	536	1154	686
CCNA2	cyclin A2	4.10815	0.613646	0.122797	2.43775	2.62737	2.76193	3.22712	3.46835	2.78888	274	424	578	1687	2940	615
ANP32E	acidic nuclear phosphoprotein 32 family member E	1.85459	0.268248	0.122809	3.3126	3.00043	2.96379	3.44358	3.48116	3.19507	2054	1001	920	2777	3028	1567
EXOC3-AS1	EXOC3 antisense RNA 1	1.9	0.278754	0.123161	0.90309	1.25527	0.60206	1.32222	1.17609	1.32222	8	18	4	21	15	21
LRRC6	leucine rich repeat containing 6	0.180233	-0.744167	0.123262	2.02119	1.59106	1.44716	1.14613	0.845098	1	105	39	28	14	7	10
HIST1H2BM	NA	3.55012	0.550243	0.123349	2.13354	2.20412	2.12385	2.7356	2.90956	2.22272	136	160	133	544	812	167
GCOM1	GRINL1A complex locus 1	0.463158	-0.334271	0.123355	1.97772	1.72428	1.62325	1.25527	1.61278	1.4624	95	53	42	18	41	29
DUS3L	dihydrouridine synthase 3 like	1.6383	0.214393	0.123711	2.27416	2.15229	2.27184	2.25285	2.5611	2.48287	188	142	187	179	364	304
ADAMTSL4	ADAMTS like 4	0.256004	-0.591753	0.12389	3.89332	3.86159	3.15776	2.61172	3.21005	3.34262	7822	7271	1438	409	1622	2201
LOXL3	lysyl oxidase like 3	5.125	0.709694	0.12397	0.69897	0.845098	0.60206	1.34242	1.6902	1.04139	5	7	4	22	49	11
TMOD1	tropomodulin 1	0.293269	-0.532733	0.124074	2.07188	1.5682	1.72428	1.36173	1.04139	1.43136	118	37	53	23	11	27
PGF	placental growth factor	1.81525	0.258937	0.124107	2.63849	2.19866	2.52892	2.85065	2.78817	2.56467	435	158	338	709	614	367
MSN	moesin	1.80449	0.256355	0.124108	4.05953	3.78376	4.07177	4.07617	4.38557	4.22365	11469	6078	11797	11917	24298	16736
NR3C2	nuclear receptor subfamily 3 group C member 2	0.362319	-0.440909	0.124179	1.79934	1.61278	2.01284	0.30103	1.38021	1.6902	63	41	103	2	24	49
SNORA73B	small nucleolar RNA, H/ACA box 73B	0.36703	-0.435298	0.124392	3.20548	3.16376	2.62221	2.66652	2.71012	2.47857	1605	1458	419	464	513	301
TSEN15	tRNA splicing endonuclease subunit 15	1.6166	0.208602	0.12442	2.95279	2.7574	2.69461	2.85914	3.08565	3.09132	897	572	495	723	1218	1234
TOE1	target of EGR1, exonuclease	2.14835	0.332105	0.124483	2.12057	1.91381	2.17609	2.26007	2.59988	2.30535	132	82	150	182	398	202
SLC22A18	solute carrier family 22 member 18	0.4613	-0.336016	0.124542	2.19312	2.03743	1.76343	1.54407	1.66276	1.83251	156	109	58	35	46	68
KRBOX1	KRAB box domain containing 1	3.09701	0.490943	0.124561	1.64345	1.94939	0	1.90849	2.06446	2.33846	44	89	1	81	116	218
LHPP	phospholysine phosphohistidine inorganic pyrophosphate phosphatase	0.267817	-0.572162	0.124786	2.86982	2.63548	2.20412	2.0607	2.04532	2.11727	741	432	160	115	111	131
TUBA1C	tubulin alpha 1c	3.05282	0.484702	0.124792	3.68314	3.38614	3.98032	3.83651	4.41435	4.26705	4821	2433	9557	6863	25963	18495
SYNGR3	synaptogyrin 3	0.260417	-0.584331	0.124956	1.73239	1.4624	1.11394	1.04139	0.477121	1.04139	54	29	13	11	3	11
RHOBTB2	Rho related BTB domain containing 2	2.53842	0.404563	0.125103	2.78462	2.67394	2.86982	2.79239	3.34498	3.25334	609	472	741	620	2213	1792
MYH14	myosin heavy chain 14	0.242708	-0.614917	0.12524	3.1827	2.78319	2.7356	2.00432	1.59106	2.70672	1523	607	544	101	39	509
PHACTR3	phosphatase and actin regulator 3	0.379771	-0.420478	0.12535	2.29447	2.40483	1.86332	1.53148	1.86923	1.95904	197	254	73	34	74	91
MAP1B	microtubule associated protein 1B	2.91833	0.465134	0.125372	1.87506	1.86332	3.11694	2.96237	3.21511	3.22891	75	73	1309	917	1641	1694
TM7SF2	transmembrane 7 superfamily member 2	0.262515	-0.580845	0.125562	2.62325	2.51188	1.86923	1.68124	1.83885	1.99123	420	325	74	48	69	98
[truncated: 13,241 more rows]

## Sheet: Table S5
Table S5: Statistical analysis of FAM83A expression level in breast cancer subtypes and stage.
[truncated: 53 more rows]

[truncated: 1 more sheets: Table S6]
